# Supplementary material for: Transcriptomic Profiling of Hypoxia-Adaptive Responses in Tibetan Goat Fibroblasts
Source: Animals (Basel). 2025 May 13;15(10):1407. doi: 10.3390/ani15101407 (PMC12108510; doi:10.3390/ani15101407)
Supplement: Supplementary file 1 [file animals-15-01407-s001.zip]

Archive with 1 entries (1 files):
- animals-3538826-supplementary.xlsx
