# Supplementary material for: Transcriptomic Profiling of Hypoxia-Adaptive Responses in Tibetan Goat Fibroblasts
Source: Animals (Basel). 2025 May 13;15(10):1407. doi: 10.3390/ani15101407 (PMC12108510; doi:10.3390/ani15101407)
Supplement: Supplementary file 1 [file animals-15-01407-s001.zip › animals-3538826-supplementary.xlsx]

## Sheet:  Table S1
Table S1. Statistic analysis for RNA-seq
Sample ID	Raw Reads	Clean Reads	clean_bases (bp)	Q20 (%)	Q30 (%)	GC Content (%)	Mapping rate (%)
DG1-C	84384476	83980500	12587646574	0.99	0.97	0.52	90.67
DG2-C	110235018	109634100	16431966004	0.99	0.97	0.52	91.62
DG3-C	83456766	83070646	12450399964	0.99	0.97	0.52	91.58
DG4-C	117116860	116545928	17468269082	0.99	0.97	0.52	91.63
DG5-C	84029004	82858038	12419318846	0.97	0.91	0.52	91.52
DG1-D	73485756	73139572	10963281646	0.99	0.96	0.52	90.94
DG2-D	66810142	66513708	9970079428	0.99	0.96	0.52	90.61
DG3-D	74926350	74595788	11181735648	0.99	0.96	0.52	90.92
DG4-D	71196190	70781642	10610165934	0.98	0.95	0.51	90.12
DG5-D	64122498	63800004	9563205730	0.99	0.95	0.52	91.4
YG1-C	77730286	77306430	11588162142	0.99	0.96	0.51	90.37
YG2-C	109640560	108346572	16240427306	0.97	0.92	0.51	90.62
YG3-C	92921296	92537982	13871245538	0.99	0.96	0.52	91.15
YG4-C	82616104	82265496	12331559422	0.99	0.96	0.52	91.51
YG5-C	76545098	76196630	11420548858	0.99	0.96	0.52	90.97
YG1-D	86004460	85589586	12830376148	0.99	0.96	0.51	92.67
YG2-D	69850394	69522054	10421759950	0.99	0.96	0.51	92.52
YG3-D	87303450	86930640	13030393266	0.99	0.96	0.51	94.05
YG4-D	106886590	105835068	15863247972	0.98	0.93	0.52	92.43
YG5-D	94856150	94419136	14153452476	0.99	0.96	0.5	92.42

## Sheet: Table S2
Table S2.Summary of differential expression genes
Species Effect Genes (n=68)		Environment Effect Genes (n=100)		Interaction Effect Genes (n=620)		Environmental Stress Genes (n=632)		Genetic Adaptation Genes (n=659)
ID	gene_name	ID	gene_name	ID	gene_name	ID	gene_name	ID	gene_name
ENSCHIG00000021699	LOC102181826	ENSCHIG00000006909	-	ENSCHIG00000019360	MFAP5	ENSCHIG00000006909	-	ENSCHIG00000021699	LOC102181826
ENSCHIG00000002616	TPH2	ENSCHIG00000021477	STK32B	ENSCHIG00000009694	RRM2	ENSCHIG00000021477	STK32B	ENSCHIG00000002616	TPH2
ENSCHIG00000007305	COCH	ENSCHIG00000021337	LCN2	ENSCHIG00000019752	PIMREG	ENSCHIG00000021337	LCN2	ENSCHIG00000007305	COCH
ENSCHIG00000014749	KRT14	ENSCHIG00000016652	CRISPLD1	ENSCHIG00000002616	TPH2	ENSCHIG00000016652	CRISPLD1	ENSCHIG00000014749	KRT14
ENSCHIG00000023003	HTRA3	ENSCHIG00000019349	CPXM2	ENSCHIG00000023816	MKI67	ENSCHIG00000019349	CPXM2	ENSCHIG00000023003	HTRA3
ENSCHIG00000011430	CENPW	ENSCHIG00000022955	SFRP2	ENSCHIG00000024306	ADAMTS6	ENSCHIG00000022955	SFRP2	ENSCHIG00000011430	CENPW
ENSCHIG00000023012	PARPBP	ENSCHIG00000009017	LOC102176514	ENSCHIG00000016162	UBE2C	ENSCHIG00000009017	LOC102176514	ENSCHIG00000023012	PARPBP
ENSCHIG00000008392	CACNA1G	ENSCHIG00000016290	MATN4	ENSCHIG00000021699	LOC102181826	ENSCHIG00000016290	MATN4	ENSCHIG00000008392	CACNA1G
ENSCHIG00000023311	-	ENSCHIG00000013661	-	ENSCHIG00000009909	ASPM	ENSCHIG00000013661	-	ENSCHIG00000023311	-
ENSCHIG00000008797	CXCL14	ENSCHIG00000010879	RBM7	ENSCHIG00000023432	KIF20A	ENSCHIG00000010879	RBM7	ENSCHIG00000008797	CXCL14
ENSCHIG00000007972	LOC108634720	ENSCHIG00000013439	LOC102187632	ENSCHIG00000020079	CDC20	ENSCHIG00000013439	LOC102187632	ENSCHIG00000007972	LOC108634720
ENSCHIG00000015462	LOC108636404	ENSCHIG00000008320	C3	ENSCHIG00000013296	BIRC5	ENSCHIG00000008320	C3	ENSCHIG00000015462	LOC108636404
ENSCHIG00000017457	ENTPD1	ENSCHIG00000026624	AQP1	ENSCHIG00000012498	TOP2A	ENSCHIG00000026624	AQP1	ENSCHIG00000017457	ENTPD1
ENSCHIG00000013899	LOC108634550	ENSCHIG00000015809	MYLK	ENSCHIG00000026423	FANCD2	ENSCHIG00000015809	MYLK	ENSCHIG00000013899	LOC108634550
ENSCHIG00000010585	LOC108634620	ENSCHIG00000014080	CP	ENSCHIG00000016273	CCNB1	ENSCHIG00000014080	CP	ENSCHIG00000010585	LOC108634620
ENSCHIG00000007384	LOC102172184	ENSCHIG00000008163	ACKR4	ENSCHIG00000021902	KIF2C	ENSCHIG00000008163	ACKR4	ENSCHIG00000007384	LOC102172184
ENSCHIG00000007935	NUSAP1	ENSCHIG00000019127	TM4SF18	ENSCHIG00000014039	PTPRN	ENSCHIG00000019127	TM4SF18	ENSCHIG00000007935	NUSAP1
ENSCHIG00000003841	PBK	ENSCHIG00000012269	COL11A2	ENSCHIG00000017688	DLGAP5	ENSCHIG00000012269	COL11A2	ENSCHIG00000003841	PBK
ENSCHIG00000019462	HELLS	ENSCHIG00000008347	CAPN6	ENSCHIG00000026117	VCAN	ENSCHIG00000008347	CAPN6	ENSCHIG00000019462	HELLS
ENSCHIG00000024120	PEAR1	ENSCHIG00000020304	IL33	ENSCHIG00000018339	DPYSL3	ENSCHIG00000020304	IL33	ENSCHIG00000024120	PEAR1
ENSCHIG00000018524	MPZL2	ENSCHIG00000018106	BARX1	ENSCHIG00000026661	PCLAF	ENSCHIG00000018106	BARX1	ENSCHIG00000018524	MPZL2
ENSCHIG00000026123	GAL3ST4	ENSCHIG00000007305	COCH	ENSCHIG00000011430	CENPW	ENSCHIG00000007305	COCH	ENSCHIG00000026123	GAL3ST4
ENSCHIG00000025683	TSTD1	ENSCHIG00000015637	GAS6	ENSCHIG00000018268	KIF11	ENSCHIG00000015637	GAS6	ENSCHIG00000025683	TSTD1
ENSCHIG00000021945	-	ENSCHIG00000026713	ABCC9	ENSCHIG00000025869	GASK1B	ENSCHIG00000026713	ABCC9	ENSCHIG00000021945	-
ENSCHIG00000013345	MGST2	ENSCHIG00000016486	APOD	ENSCHIG00000016895	TK1	ENSCHIG00000016486	APOD	ENSCHIG00000013345	MGST2
ENSCHIG00000021339	INA	ENSCHIG00000023544	KCNJ8	ENSCHIG00000017779	ACTA2	ENSCHIG00000023544	KCNJ8	ENSCHIG00000021339	INA
ENSCHIG00000015116	-	ENSCHIG00000009455	LOC108637382	ENSCHIG00000024398	INHBB	ENSCHIG00000009455	LOC108637382	ENSCHIG00000015116	-
ENSCHIG00000013807	CHAD	ENSCHIG00000017481	SCUBE2	ENSCHIG00000021734	NUF2	ENSCHIG00000017481	SCUBE2	ENSCHIG00000013807	CHAD
ENSCHIG00000005049	-	ENSCHIG00000024950	FOXC2	ENSCHIG00000016998	ASF1B	ENSCHIG00000024950	FOXC2	ENSCHIG00000005049	-
ENSCHIG00000001851	KIF23	ENSCHIG00000019421	COLEC12	ENSCHIG00000026118	ARHGAP11A	ENSCHIG00000019421	COLEC12	ENSCHIG00000001851	KIF23
ENSCHIG00000010399	LYPLAL1	ENSCHIG00000003184	-	ENSCHIG00000018049	CENPE	ENSCHIG00000003184	-	ENSCHIG00000010399	LYPLAL1
ENSCHIG00000012016	TBX18	ENSCHIG00000022291	KLF15	ENSCHIG00000002572	PRC1	ENSCHIG00000022291	KLF15	ENSCHIG00000012016	TBX18
ENSCHIG00000009950	RNF183	ENSCHIG00000006982	CFI	ENSCHIG00000020858	SERPINE1	ENSCHIG00000006982	CFI	ENSCHIG00000009950	RNF183
ENSCHIG00000024483	THBS4	ENSCHIG00000017821	RGL1	ENSCHIG00000022256	CKS2	ENSCHIG00000017821	RGL1	ENSCHIG00000024483	THBS4
ENSCHIG00000016634	PSMC3IP	ENSCHIG00000008359	SPRY2	ENSCHIG00000024511	WFDC1	ENSCHIG00000008359	SPRY2	ENSCHIG00000016634	PSMC3IP
ENSCHIG00000025901	INHBA	ENSCHIG00000013144	MAFB	ENSCHIG00000019665	KIFC1	ENSCHIG00000013144	MAFB	ENSCHIG00000025901	INHBA
ENSCHIG00000018739	LOC108634721	ENSCHIG00000017819	MGP	ENSCHIG00000025605	KIF22	ENSCHIG00000017819	MGP	ENSCHIG00000018739	LOC108634721
ENSCHIG00000012382	CYP1B1	ENSCHIG00000015891	PODN	ENSCHIG00000000075	TYMS	ENSCHIG00000015891	PODN	ENSCHIG00000012382	CYP1B1
ENSCHIG00000000139	SRGN	ENSCHIG00000021900	GPC6	ENSCHIG00000023965	SPAG5	ENSCHIG00000021900	GPC6	ENSCHIG00000000139	SRGN
ENSCHIG00000009937	LOC102188153	ENSCHIG00000000306	SUSD2	ENSCHIG00000015422	CDC25B	ENSCHIG00000000306	SUSD2	ENSCHIG00000009937	LOC102188153
ENSCHIG00000026653	AFF3	ENSCHIG00000022942	CFB	ENSCHIG00000009455	LOC108637382	ENSCHIG00000022942	CFB	ENSCHIG00000026653	AFF3
ENSCHIG00000010981	IQCG	ENSCHIG00000024217	OLFML1	ENSCHIG00000025322	-	ENSCHIG00000024217	OLFML1	ENSCHIG00000010981	IQCG
ENSCHIG00000026213	KCNIP4	ENSCHIG00000017736	CCNA2	ENSCHIG00000009238	KNSTRN	ENSCHIG00000017736	CCNA2	ENSCHIG00000026213	KCNIP4
ENSCHIG00000017804	LOC102184901	ENSCHIG00000014401	DPT	ENSCHIG00000003841	PBK	ENSCHIG00000014401	DPT	ENSCHIG00000017804	LOC102184901
ENSCHIG00000027179	MYOZ3	ENSCHIG00000012350	KIF20B	ENSCHIG00000019758	CNN1	ENSCHIG00000012350	KIF20B	ENSCHIG00000027179	MYOZ3
ENSCHIG00000023675	RSPO1	ENSCHIG00000022851	DCTN5	ENSCHIG00000014401	DPT	ENSCHIG00000022851	DCTN5	ENSCHIG00000023675	RSPO1
ENSCHIG00000015150	BAMBI	ENSCHIG00000009127	-	ENSCHIG00000023012	PARPBP	ENSCHIG00000009127	-	ENSCHIG00000015150	BAMBI
ENSCHIG00000021953	-	ENSCHIG00000019290	CAV1	ENSCHIG00000021254	SCD	ENSCHIG00000019290	CAV1	ENSCHIG00000021953	-
ENSCHIG00000012250	KCTD12	ENSCHIG00000000075	TYMS	ENSCHIG00000025901	INHBA	ENSCHIG00000000075	TYMS	ENSCHIG00000012250	KCTD12
ENSCHIG00000020304	IL33	ENSCHIG00000023873	TPX2	ENSCHIG00000014721	CCNB2	ENSCHIG00000023873	TPX2	ENSCHIG00000020304	IL33
ENSCHIG00000014918	MEA1	ENSCHIG00000006635	CD248	ENSCHIG00000010569	CDKN3	ENSCHIG00000006635	CD248	ENSCHIG00000014918	MEA1
ENSCHIG00000012037	S100A1	ENSCHIG00000026868	ENG	ENSCHIG00000013074	CDCA3	ENSCHIG00000026868	ENG	ENSCHIG00000012037	S100A1
ENSCHIG00000020804	LOC102188618	ENSCHIG00000017068	ANLN	ENSCHIG00000017068	ANLN	ENSCHIG00000017068	ANLN	ENSCHIG00000020804	LOC102188618
ENSCHIG00000018867	PTPRU	ENSCHIG00000014721	CCNB2	ENSCHIG00000012476	CENPF	ENSCHIG00000014721	CCNB2	ENSCHIG00000018867	PTPRU
ENSCHIG00000008429	LOC102175833	ENSCHIG00000024306	ADAMTS6	ENSCHIG00000008067	NRP1	ENSCHIG00000024306	ADAMTS6	ENSCHIG00000008429	LOC102175833
ENSCHIG00000008822	B2M	ENSCHIG00000013737	MAP1B	ENSCHIG00000025577	DHCR24	ENSCHIG00000013737	MAP1B	ENSCHIG00000008822	B2M
ENSCHIG00000011415	PRSS35	ENSCHIG00000021254	SCD	ENSCHIG00000006635	CD248	ENSCHIG00000021254	SCD	ENSCHIG00000011415	PRSS35
ENSCHIG00000015081	SNORC	ENSCHIG00000010569	CDKN3	ENSCHIG00000009052	SLC16A14	ENSCHIG00000010569	CDKN3	ENSCHIG00000015081	SNORC
ENSCHIG00000019504	ENO3	ENSCHIG00000023003	HTRA3	ENSCHIG00000008457	ARL4C	ENSCHIG00000023003	HTRA3	ENSCHIG00000019504	ENO3
ENSCHIG00000010428	CMKLR1	ENSCHIG00000023632	CIT	ENSCHIG00000025057	MAD2L1	ENSCHIG00000023632	CIT	ENSCHIG00000010428	CMKLR1
ENSCHIG00000013144	MAFB	ENSCHIG00000003841	PBK	ENSCHIG00000023552	STMN1	ENSCHIG00000003841	PBK	ENSCHIG00000013144	MAFB
ENSCHIG00000004944	-	ENSCHIG00000022915	CKAP2	ENSCHIG00000024501	LOC102172084	ENSCHIG00000022915	CKAP2	ENSCHIG00000004944	-
ENSCHIG00000010903	LOC102171034	ENSCHIG00000007935	NUSAP1	ENSCHIG00000021339	INA	ENSCHIG00000007935	NUSAP1	ENSCHIG00000010903	LOC102171034
ENSCHIG00000007926	LOC108636730	ENSCHIG00000025057	MAD2L1	ENSCHIG00000017035	GALNT10	ENSCHIG00000025057	MAD2L1	ENSCHIG00000007926	LOC108636730
ENSCHIG00000012269	COL11A2	ENSCHIG00000026118	ARHGAP11A	ENSCHIG00000024120	PEAR1	ENSCHIG00000026118	ARHGAP11A	ENSCHIG00000012269	COL11A2
ENSCHIG00000011657	-	ENSCHIG00000012476	CENPF	ENSCHIG00000015460	FADS2	ENSCHIG00000012476	CENPF	ENSCHIG00000011657	-
ENSCHIG00000026624	AQP1	ENSCHIG00000025444	ARHGEF39	ENSCHIG00000013737	MAP1B	ENSCHIG00000025444	ARHGEF39	ENSCHIG00000026624	AQP1
ENSCHIG00000016486	APOD	ENSCHIG00000021734	NUF2	ENSCHIG00000007935	NUSAP1	ENSCHIG00000021734	NUF2	ENSCHIG00000016486	APOD
		ENSCHIG00000012846	LOC102169149	ENSCHIG00000018094	MCM4	ENSCHIG00000012846	LOC102169149	ENSCHIG00000019360	MFAP5
		ENSCHIG00000022256	CKS2	ENSCHIG00000022589	KIAA1217	ENSCHIG00000022256	CKS2	ENSCHIG00000009694	RRM2
		ENSCHIG00000011430	CENPW	ENSCHIG00000023449	INCENP	ENSCHIG00000011430	CENPW	ENSCHIG00000019752	PIMREG
		ENSCHIG00000023965	SPAG5	ENSCHIG00000005016	-	ENSCHIG00000023965	SPAG5	ENSCHIG00000023816	MKI67
		ENSCHIG00000016998	ASF1B	ENSCHIG00000022915	CKAP2	ENSCHIG00000016998	ASF1B	ENSCHIG00000024306	ADAMTS6
		ENSCHIG00000016895	TK1	ENSCHIG00000022890	FOSL1	ENSCHIG00000016895	TK1	ENSCHIG00000016162	UBE2C
		ENSCHIG00000021699	LOC102181826	ENSCHIG00000016554	LOC102187615	ENSCHIG00000021699	LOC102181826	ENSCHIG00000009909	ASPM
		ENSCHIG00000018049	CENPE	ENSCHIG00000023873	TPX2	ENSCHIG00000018049	CENPE	ENSCHIG00000023432	KIF20A
		ENSCHIG00000002616	TPH2	ENSCHIG00000012350	KIF20B	ENSCHIG00000002616	TPH2	ENSCHIG00000020079	CDC20
		ENSCHIG00000015422	CDC25B	ENSCHIG00000013493	AKAP12	ENSCHIG00000015422	CDC25B	ENSCHIG00000013296	BIRC5
		ENSCHIG00000009238	KNSTRN	ENSCHIG00000013849	FOXS1	ENSCHIG00000009238	KNSTRN	ENSCHIG00000012498	TOP2A
		ENSCHIG00000025605	KIF22	ENSCHIG00000009127	-	ENSCHIG00000025605	KIF22	ENSCHIG00000026423	FANCD2
		ENSCHIG00000019665	KIFC1	ENSCHIG00000019504	ENO3	ENSCHIG00000019665	KIFC1	ENSCHIG00000016273	CCNB1
		ENSCHIG00000013074	CDCA3	ENSCHIG00000015096	HMGCS1	ENSCHIG00000013074	CDCA3	ENSCHIG00000021902	KIF2C
		ENSCHIG00000018268	KIF11	ENSCHIG00000026666	KPNA2	ENSCHIG00000018268	KIF11	ENSCHIG00000014039	PTPRN
		ENSCHIG00000016273	CCNB1	ENSCHIG00000021595	SLC6A17	ENSCHIG00000016273	CCNB1	ENSCHIG00000017688	DLGAP5
		ENSCHIG00000002572	PRC1	ENSCHIG00000021364	P4HA3	ENSCHIG00000002572	PRC1	ENSCHIG00000026117	VCAN
		ENSCHIG00000017688	DLGAP5	ENSCHIG00000019348	MVD	ENSCHIG00000017688	DLGAP5	ENSCHIG00000018339	DPYSL3
		ENSCHIG00000020079	CDC20	ENSCHIG00000024536	FAM131B	ENSCHIG00000020079	CDC20	ENSCHIG00000026661	PCLAF
		ENSCHIG00000026423	FANCD2	ENSCHIG00000009025	KCNK12	ENSCHIG00000026423	FANCD2	ENSCHIG00000018268	KIF11
		ENSCHIG00000012498	TOP2A	ENSCHIG00000026125	CDCP1	ENSCHIG00000012498	TOP2A	ENSCHIG00000025869	GASK1B
		ENSCHIG00000019360	MFAP5	ENSCHIG00000014907	DHCR7	ENSCHIG00000019360	MFAP5	ENSCHIG00000016895	TK1
		ENSCHIG00000009694	RRM2	ENSCHIG00000023951	CIDEC	ENSCHIG00000009694	RRM2	ENSCHIG00000017779	ACTA2
		ENSCHIG00000023432	KIF20A	ENSCHIG00000013237	-	ENSCHIG00000023432	KIF20A	ENSCHIG00000024398	INHBB
		ENSCHIG00000026661	PCLAF	ENSCHIG00000021953	-	ENSCHIG00000026661	PCLAF	ENSCHIG00000021734	NUF2
		ENSCHIG00000019752	PIMREG	ENSCHIG00000025563	JPH2	ENSCHIG00000019752	PIMREG	ENSCHIG00000016998	ASF1B
		ENSCHIG00000013296	BIRC5	ENSCHIG00000013360	LMNB2	ENSCHIG00000013296	BIRC5	ENSCHIG00000026118	ARHGAP11A
		ENSCHIG00000016162	UBE2C	ENSCHIG00000001851	KIF23	ENSCHIG00000016162	UBE2C	ENSCHIG00000018049	CENPE
		ENSCHIG00000009909	ASPM	ENSCHIG00000005265	ADAM19	ENSCHIG00000009909	ASPM	ENSCHIG00000002572	PRC1
		ENSCHIG00000021902	KIF2C	ENSCHIG00000021548	TMTC2	ENSCHIG00000021902	KIF2C	ENSCHIG00000020858	SERPINE1
		ENSCHIG00000023816	MKI67	ENSCHIG00000018588	UHRF1	ENSCHIG00000023816	MKI67	ENSCHIG00000022256	CKS2
		ENSCHIG00000010149	-	ENSCHIG00000022851	DCTN5	ENSCHIG00000010149	-	ENSCHIG00000024511	WFDC1
				ENSCHIG00000023614	FNDC1	ENSCHIG00000014039	PTPRN	ENSCHIG00000019665	KIFC1
				ENSCHIG00000013615	LMNB1	ENSCHIG00000026117	VCAN	ENSCHIG00000025605	KIF22
				ENSCHIG00000013117	TACC3	ENSCHIG00000018339	DPYSL3	ENSCHIG00000000075	TYMS
				ENSCHIG00000014499	NSDHL	ENSCHIG00000025869	GASK1B	ENSCHIG00000023965	SPAG5
				ENSCHIG00000014009	ERRFI1	ENSCHIG00000017779	ACTA2	ENSCHIG00000015422	CDC25B
				ENSCHIG00000017089	LIMS2	ENSCHIG00000024398	INHBB	ENSCHIG00000009455	LOC108637382
				ENSCHIG00000025444	ARHGEF39	ENSCHIG00000020858	SERPINE1	ENSCHIG00000025322	-
				ENSCHIG00000025155	TUBB6	ENSCHIG00000024511	WFDC1	ENSCHIG00000009238	KNSTRN
				ENSCHIG00000015556	HMGCR	ENSCHIG00000025322	-	ENSCHIG00000019758	CNN1
				ENSCHIG00000000214	DNAJC9	ENSCHIG00000019758	CNN1	ENSCHIG00000014401	DPT
				ENSCHIG00000013212	LSS	ENSCHIG00000023012	PARPBP	ENSCHIG00000021254	SCD
				ENSCHIG00000000575	-	ENSCHIG00000025901	INHBA	ENSCHIG00000014721	CCNB2
				ENSCHIG00000023323	INSIG1	ENSCHIG00000008067	NRP1	ENSCHIG00000010569	CDKN3
				ENSCHIG00000019946	F3	ENSCHIG00000025577	DHCR24	ENSCHIG00000013074	CDCA3
				ENSCHIG00000018319	PAMR1	ENSCHIG00000009052	SLC16A14	ENSCHIG00000017068	ANLN
				ENSCHIG00000016473	MAP1A	ENSCHIG00000008457	ARL4C	ENSCHIG00000012476	CENPF
				ENSCHIG00000023115	LFNG	ENSCHIG00000023552	STMN1	ENSCHIG00000008067	NRP1
				ENSCHIG00000026078	ALX3	ENSCHIG00000024501	LOC102172084	ENSCHIG00000025577	DHCR24
				ENSCHIG00000017426	ACAT2	ENSCHIG00000021339	INA	ENSCHIG00000006635	CD248
				ENSCHIG00000019462	HELLS	ENSCHIG00000017035	GALNT10	ENSCHIG00000009052	SLC16A14
				ENSCHIG00000023940	LOC102191533	ENSCHIG00000024120	PEAR1	ENSCHIG00000008457	ARL4C
				ENSCHIG00000020170	FDPS	ENSCHIG00000015460	FADS2	ENSCHIG00000025057	MAD2L1
				ENSCHIG00000026063	ELOVL6	ENSCHIG00000018094	MCM4	ENSCHIG00000023552	STMN1
				ENSCHIG00000010139	MYBL2	ENSCHIG00000022589	KIAA1217	ENSCHIG00000024501	LOC102172084
				ENSCHIG00000010975	THBD	ENSCHIG00000023449	INCENP	ENSCHIG00000017035	GALNT10
				ENSCHIG00000018616	MYH10	ENSCHIG00000005016	-	ENSCHIG00000015460	FADS2
				ENSCHIG00000016293	MMP2	ENSCHIG00000022890	FOSL1	ENSCHIG00000013737	MAP1B
				ENSCHIG00000021173	JPT1	ENSCHIG00000016554	LOC102187615	ENSCHIG00000018094	MCM4
				ENSCHIG00000012999	MSMO1	ENSCHIG00000013493	AKAP12	ENSCHIG00000022589	KIAA1217
				ENSCHIG00000021055	FLNC	ENSCHIG00000013849	FOXS1	ENSCHIG00000023449	INCENP
				ENSCHIG00000011048	LAMA5	ENSCHIG00000019504	ENO3	ENSCHIG00000005016	-
				ENSCHIG00000020114	-	ENSCHIG00000015096	HMGCS1	ENSCHIG00000022915	CKAP2
				ENSCHIG00000008926	CCDC134	ENSCHIG00000026666	KPNA2	ENSCHIG00000022890	FOSL1
				ENSCHIG00000019820	MCM2	ENSCHIG00000021595	SLC6A17	ENSCHIG00000016554	LOC102187615
				ENSCHIG00000007676	PLS1	ENSCHIG00000021364	P4HA3	ENSCHIG00000023873	TPX2
				ENSCHIG00000019428	ENC1	ENSCHIG00000019348	MVD	ENSCHIG00000012350	KIF20B
				ENSCHIG00000018579	SPON2	ENSCHIG00000024536	FAM131B	ENSCHIG00000013493	AKAP12
				ENSCHIG00000025880	PRUNE2	ENSCHIG00000009025	KCNK12	ENSCHIG00000013849	FOXS1
				ENSCHIG00000011755	FSTL3	ENSCHIG00000026125	CDCP1	ENSCHIG00000009127	-
				ENSCHIG00000015001	BPGM	ENSCHIG00000014907	DHCR7	ENSCHIG00000015096	HMGCS1
				ENSCHIG00000009001	AIF1L	ENSCHIG00000023951	CIDEC	ENSCHIG00000026666	KPNA2
				ENSCHIG00000011552	ADAM12	ENSCHIG00000013237	-	ENSCHIG00000021595	SLC6A17
				ENSCHIG00000014088	CRYAB	ENSCHIG00000021953	-	ENSCHIG00000021364	P4HA3
				ENSCHIG00000023131	HMCN1	ENSCHIG00000025563	JPH2	ENSCHIG00000019348	MVD
				ENSCHIG00000009431	NSD2	ENSCHIG00000013360	LMNB2	ENSCHIG00000024536	FAM131B
				ENSCHIG00000021572	VLDLR	ENSCHIG00000001851	KIF23	ENSCHIG00000009025	KCNK12
				ENSCHIG00000012733	SHF	ENSCHIG00000005265	ADAM19	ENSCHIG00000026125	CDCP1
				ENSCHIG00000026623	RFLNB	ENSCHIG00000021548	TMTC2	ENSCHIG00000014907	DHCR7
				ENSCHIG00000005401	SMC2	ENSCHIG00000018588	UHRF1	ENSCHIG00000023951	CIDEC
				ENSCHIG00000009443	PABIR2	ENSCHIG00000023614	FNDC1	ENSCHIG00000013237	-
				ENSCHIG00000009890	CYP51A1	ENSCHIG00000013615	LMNB1	ENSCHIG00000025563	JPH2
				ENSCHIG00000027194	RASGRF2	ENSCHIG00000013117	TACC3	ENSCHIG00000013360	LMNB2
				ENSCHIG00000007738	BORA	ENSCHIG00000014499	NSDHL	ENSCHIG00000005265	ADAM19
				ENSCHIG00000018748	-	ENSCHIG00000014009	ERRFI1	ENSCHIG00000021548	TMTC2
				ENSCHIG00000010970	ERG28	ENSCHIG00000017089	LIMS2	ENSCHIG00000018588	UHRF1
				ENSCHIG00000022332	TRIP13	ENSCHIG00000025155	TUBB6	ENSCHIG00000022851	DCTN5
				ENSCHIG00000023113	LRP8	ENSCHIG00000015556	HMGCR	ENSCHIG00000023614	FNDC1
				ENSCHIG00000018025	LOC102173837	ENSCHIG00000000214	DNAJC9	ENSCHIG00000013615	LMNB1
				ENSCHIG00000020123	RDH11	ENSCHIG00000013212	LSS	ENSCHIG00000013117	TACC3
				ENSCHIG00000012061	AKR1B1	ENSCHIG00000000575	-	ENSCHIG00000014499	NSDHL
				ENSCHIG00000011481	CENPM	ENSCHIG00000023323	INSIG1	ENSCHIG00000014009	ERRFI1
				ENSCHIG00000018422	FASN	ENSCHIG00000019946	F3	ENSCHIG00000017089	LIMS2
				ENSCHIG00000024327	GOT1	ENSCHIG00000018319	PAMR1	ENSCHIG00000025444	ARHGEF39
				ENSCHIG00000025537	GADD45A	ENSCHIG00000016473	MAP1A	ENSCHIG00000025155	TUBB6
				ENSCHIG00000021440	CNNM1	ENSCHIG00000023115	LFNG	ENSCHIG00000015556	HMGCR
				ENSCHIG00000025331	REEP4	ENSCHIG00000026078	ALX3	ENSCHIG00000000214	DNAJC9
				ENSCHIG00000025507	MEST	ENSCHIG00000017426	ACAT2	ENSCHIG00000013212	LSS
				ENSCHIG00000000139	SRGN	ENSCHIG00000019462	HELLS	ENSCHIG00000000575	-
				ENSCHIG00000025824	HDAC9	ENSCHIG00000023940	LOC102191533	ENSCHIG00000023323	INSIG1
				ENSCHIG00000019614	LDLR	ENSCHIG00000020170	FDPS	ENSCHIG00000019946	F3
				ENSCHIG00000020803	DIAPH3	ENSCHIG00000026063	ELOVL6	ENSCHIG00000018319	PAMR1
				ENSCHIG00000014998	PLEKHG4	ENSCHIG00000010139	MYBL2	ENSCHIG00000016473	MAP1A
				ENSCHIG00000020423	IL17F	ENSCHIG00000010975	THBD	ENSCHIG00000023115	LFNG
				ENSCHIG00000024323	DTYMK	ENSCHIG00000018616	MYH10	ENSCHIG00000026078	ALX3
				ENSCHIG00000025979	-	ENSCHIG00000016293	MMP2	ENSCHIG00000017426	ACAT2
				ENSCHIG00000020204	TPM1	ENSCHIG00000021173	JPT1	ENSCHIG00000023940	LOC102191533
				ENSCHIG00000024055	NPM3	ENSCHIG00000012999	MSMO1	ENSCHIG00000020170	FDPS
				ENSCHIG00000022452	ARHGAP28	ENSCHIG00000021055	FLNC	ENSCHIG00000026063	ELOVL6
				ENSCHIG00000026123	GAL3ST4	ENSCHIG00000011048	LAMA5	ENSCHIG00000010139	MYBL2
				ENSCHIG00000025610	TUBB	ENSCHIG00000020114	-	ENSCHIG00000010975	THBD
				ENSCHIG00000021959	CALD1	ENSCHIG00000008926	CCDC134	ENSCHIG00000018616	MYH10
				ENSCHIG00000021033	NOTCH1	ENSCHIG00000019820	MCM2	ENSCHIG00000016293	MMP2
				ENSCHIG00000020732	CRYBG1	ENSCHIG00000007676	PLS1	ENSCHIG00000021173	JPT1
				ENSCHIG00000025399	TP53INP2	ENSCHIG00000019428	ENC1	ENSCHIG00000012999	MSMO1
				ENSCHIG00000015381	FBXO32	ENSCHIG00000018579	SPON2	ENSCHIG00000021055	FLNC
				ENSCHIG00000010697	GFOD1	ENSCHIG00000025880	PRUNE2	ENSCHIG00000011048	LAMA5
				ENSCHIG00000019760	GMNN	ENSCHIG00000011755	FSTL3	ENSCHIG00000020114	-
				ENSCHIG00000014437	SH3RF2	ENSCHIG00000015001	BPGM	ENSCHIG00000008926	CCDC134
				ENSCHIG00000020961	ZEB2	ENSCHIG00000009001	AIF1L	ENSCHIG00000019820	MCM2
				ENSCHIG00000014642	ACACA	ENSCHIG00000011552	ADAM12	ENSCHIG00000007676	PLS1
				ENSCHIG00000012562	IL15RA	ENSCHIG00000014088	CRYAB	ENSCHIG00000019428	ENC1
				ENSCHIG00000024070	VEGFC	ENSCHIG00000023131	HMCN1	ENSCHIG00000018579	SPON2
				ENSCHIG00000010338	TRMT6	ENSCHIG00000009431	NSD2	ENSCHIG00000025880	PRUNE2
				ENSCHIG00000008648	HSD17B10	ENSCHIG00000021572	VLDLR	ENSCHIG00000011755	FSTL3
				ENSCHIG00000019705	MYH9	ENSCHIG00000012733	SHF	ENSCHIG00000015001	BPGM
				ENSCHIG00000009601	TPM4	ENSCHIG00000026623	RFLNB	ENSCHIG00000009001	AIF1L
				ENSCHIG00000010428	CMKLR1	ENSCHIG00000005401	SMC2	ENSCHIG00000011552	ADAM12
				ENSCHIG00000015382	TTLL1	ENSCHIG00000009443	PABIR2	ENSCHIG00000014088	CRYAB
				ENSCHIG00000012343	NCAPG	ENSCHIG00000009890	CYP51A1	ENSCHIG00000023131	HMCN1
				ENSCHIG00000019464	IGFBP6	ENSCHIG00000027194	RASGRF2	ENSCHIG00000009431	NSD2
				ENSCHIG00000021879	DUSP1	ENSCHIG00000007738	BORA	ENSCHIG00000021572	VLDLR
				ENSCHIG00000015358	LOXL2	ENSCHIG00000018748	-	ENSCHIG00000012733	SHF
				ENSCHIG00000022359	TSPAN5	ENSCHIG00000010970	ERG28	ENSCHIG00000026623	RFLNB
				ENSCHIG00000019601	DRAM1	ENSCHIG00000022332	TRIP13	ENSCHIG00000005401	SMC2
				ENSCHIG00000020261	BUD23	ENSCHIG00000023113	LRP8	ENSCHIG00000009443	PABIR2
				ENSCHIG00000016826	RASAL2	ENSCHIG00000018025	LOC102173837	ENSCHIG00000009890	CYP51A1
				ENSCHIG00000021522	EBP	ENSCHIG00000020123	RDH11	ENSCHIG00000027194	RASGRF2
				ENSCHIG00000019901	SMTN	ENSCHIG00000012061	AKR1B1	ENSCHIG00000007738	BORA
				ENSCHIG00000022988	TUBA1A	ENSCHIG00000011481	CENPM	ENSCHIG00000018748	-
				ENSCHIG00000017285	SH3PXD2B	ENSCHIG00000018422	FASN	ENSCHIG00000010970	ERG28
				ENSCHIG00000023627	ATP1B1	ENSCHIG00000024327	GOT1	ENSCHIG00000022332	TRIP13
				ENSCHIG00000011033	CCNYL1	ENSCHIG00000025537	GADD45A	ENSCHIG00000023113	LRP8
				ENSCHIG00000021547	LPP	ENSCHIG00000021440	CNNM1	ENSCHIG00000018025	LOC102173837
				ENSCHIG00000018662	CDH2	ENSCHIG00000025331	REEP4	ENSCHIG00000020123	RDH11
				ENSCHIG00000014769	TAGLN	ENSCHIG00000025507	MEST	ENSCHIG00000012061	AKR1B1
				ENSCHIG00000020398	LYAR	ENSCHIG00000000139	SRGN	ENSCHIG00000011481	CENPM
				ENSCHIG00000007723	PARD3B	ENSCHIG00000025824	HDAC9	ENSCHIG00000018422	FASN
				ENSCHIG00000021952	MCM10	ENSCHIG00000019614	LDLR	ENSCHIG00000024327	GOT1
				ENSCHIG00000007211	LMOD1	ENSCHIG00000020803	DIAPH3	ENSCHIG00000025537	GADD45A
				ENSCHIG00000002571	POC1A	ENSCHIG00000014998	PLEKHG4	ENSCHIG00000021440	CNNM1
				ENSCHIG00000011007	MAD2L2	ENSCHIG00000020423	IL17F	ENSCHIG00000025331	REEP4
				ENSCHIG00000018782	SDC1	ENSCHIG00000024323	DTYMK	ENSCHIG00000025507	MEST
				ENSCHIG00000011522	VANGL1	ENSCHIG00000025979	-	ENSCHIG00000025824	HDAC9
				ENSCHIG00000023037	ETV4	ENSCHIG00000020204	TPM1	ENSCHIG00000019614	LDLR
				ENSCHIG00000016627	THBS2	ENSCHIG00000024055	NPM3	ENSCHIG00000020803	DIAPH3
				ENSCHIG00000014798	EFHD2	ENSCHIG00000022452	ARHGAP28	ENSCHIG00000014998	PLEKHG4
				ENSCHIG00000013901	CTSC	ENSCHIG00000026123	GAL3ST4	ENSCHIG00000020423	IL17F
				ENSCHIG00000026827	SNRPA	ENSCHIG00000025610	TUBB	ENSCHIG00000024323	DTYMK
				ENSCHIG00000026197	GEMIN5	ENSCHIG00000021959	CALD1	ENSCHIG00000025979	-
				ENSCHIG00000006390	AFAP1	ENSCHIG00000021033	NOTCH1	ENSCHIG00000020204	TPM1
				ENSCHIG00000023162	ANGPTL2	ENSCHIG00000020732	CRYBG1	ENSCHIG00000024055	NPM3
				ENSCHIG00000024596	DDAH1	ENSCHIG00000025399	TP53INP2	ENSCHIG00000022452	ARHGAP28
				ENSCHIG00000026868	ENG	ENSCHIG00000015381	FBXO32	ENSCHIG00000025610	TUBB
				ENSCHIG00000025822	IRAG1	ENSCHIG00000010697	GFOD1	ENSCHIG00000021959	CALD1
				ENSCHIG00000026298	COL15A1	ENSCHIG00000019760	GMNN	ENSCHIG00000021033	NOTCH1
				ENSCHIG00000021588	LOC102188626	ENSCHIG00000014437	SH3RF2	ENSCHIG00000020732	CRYBG1
				ENSCHIG00000014052	LYNX1	ENSCHIG00000020961	ZEB2	ENSCHIG00000025399	TP53INP2
				ENSCHIG00000016866	EPAS1	ENSCHIG00000014642	ACACA	ENSCHIG00000015381	FBXO32
				ENSCHIG00000018988	LOC102191494	ENSCHIG00000012562	IL15RA	ENSCHIG00000010697	GFOD1
				ENSCHIG00000022314	FADS1	ENSCHIG00000024070	VEGFC	ENSCHIG00000019760	GMNN
				ENSCHIG00000009815	RAB23	ENSCHIG00000010338	TRMT6	ENSCHIG00000014437	SH3RF2
				ENSCHIG00000015113	UHRF2	ENSCHIG00000008648	HSD17B10	ENSCHIG00000020961	ZEB2
				ENSCHIG00000008577	SFRP4	ENSCHIG00000019705	MYH9	ENSCHIG00000014642	ACACA
				ENSCHIG00000000114	LYST	ENSCHIG00000009601	TPM4	ENSCHIG00000012562	IL15RA
				ENSCHIG00000021918	ATAD2	ENSCHIG00000010428	CMKLR1	ENSCHIG00000024070	VEGFC
				ENSCHIG00000001144	ME2	ENSCHIG00000015382	TTLL1	ENSCHIG00000010338	TRMT6
				ENSCHIG00000026043	GSS	ENSCHIG00000012343	NCAPG	ENSCHIG00000008648	HSD17B10
				ENSCHIG00000015343	API5	ENSCHIG00000019464	IGFBP6	ENSCHIG00000019705	MYH9
				ENSCHIG00000008294	NSG1	ENSCHIG00000021879	DUSP1	ENSCHIG00000009601	TPM4
				ENSCHIG00000023222	PDE5A	ENSCHIG00000015358	LOXL2	ENSCHIG00000015382	TTLL1
				ENSCHIG00000020380	AXL	ENSCHIG00000022359	TSPAN5	ENSCHIG00000012343	NCAPG
				ENSCHIG00000018051	-	ENSCHIG00000019601	DRAM1	ENSCHIG00000019464	IGFBP6
				ENSCHIG00000012490	VOPP1	ENSCHIG00000020261	BUD23	ENSCHIG00000021879	DUSP1
				ENSCHIG00000000464	DSEL	ENSCHIG00000016826	RASAL2	ENSCHIG00000015358	LOXL2
				ENSCHIG00000013155	GEMIN6	ENSCHIG00000021522	EBP	ENSCHIG00000022359	TSPAN5
				ENSCHIG00000016092	NRP2	ENSCHIG00000019901	SMTN	ENSCHIG00000019601	DRAM1
				ENSCHIG00000019453	LOC108635143	ENSCHIG00000022988	TUBA1A	ENSCHIG00000020261	BUD23
				ENSCHIG00000010928	LSM4	ENSCHIG00000017285	SH3PXD2B	ENSCHIG00000016826	RASAL2
				ENSCHIG00000009875	RACGAP1	ENSCHIG00000023627	ATP1B1	ENSCHIG00000021522	EBP
				ENSCHIG00000023831	LUM	ENSCHIG00000011033	CCNYL1	ENSCHIG00000019901	SMTN
				ENSCHIG00000008580	FLRT3	ENSCHIG00000021547	LPP	ENSCHIG00000022988	TUBA1A
				ENSCHIG00000026255	GM2A	ENSCHIG00000018662	CDH2	ENSCHIG00000017285	SH3PXD2B
				ENSCHIG00000023185	ACLY	ENSCHIG00000014769	TAGLN	ENSCHIG00000023627	ATP1B1
				ENSCHIG00000017025	SELENBP1	ENSCHIG00000020398	LYAR	ENSCHIG00000011033	CCNYL1
				ENSCHIG00000018551	LOC102183306	ENSCHIG00000007723	PARD3B	ENSCHIG00000021547	LPP
				ENSCHIG00000022375	MYBL1	ENSCHIG00000021952	MCM10	ENSCHIG00000018662	CDH2
				ENSCHIG00000021007	LOC102189116	ENSCHIG00000007211	LMOD1	ENSCHIG00000014769	TAGLN
				ENSCHIG00000008640	IPPK	ENSCHIG00000002571	POC1A	ENSCHIG00000020398	LYAR
				ENSCHIG00000014497	ITGA5	ENSCHIG00000011007	MAD2L2	ENSCHIG00000007723	PARD3B
				ENSCHIG00000001570	MLLT11	ENSCHIG00000018782	SDC1	ENSCHIG00000021952	MCM10
				ENSCHIG00000021559	PUM3	ENSCHIG00000011522	VANGL1	ENSCHIG00000007211	LMOD1
				ENSCHIG00000021045	FBN1	ENSCHIG00000023037	ETV4	ENSCHIG00000002571	POC1A
				ENSCHIG00000026758	PRELID2	ENSCHIG00000016627	THBS2	ENSCHIG00000011007	MAD2L2
				ENSCHIG00000009234	S100A11	ENSCHIG00000014798	EFHD2	ENSCHIG00000018782	SDC1
				ENSCHIG00000013911	PPP1R14A	ENSCHIG00000013901	CTSC	ENSCHIG00000011522	VANGL1
				ENSCHIG00000011459	OLFM1	ENSCHIG00000026827	SNRPA	ENSCHIG00000023037	ETV4
				ENSCHIG00000025090	CPE	ENSCHIG00000026197	GEMIN5	ENSCHIG00000016627	THBS2
				ENSCHIG00000015053	UBQLN4	ENSCHIG00000006390	AFAP1	ENSCHIG00000014798	EFHD2
				ENSCHIG00000019314	ABRACL	ENSCHIG00000023162	ANGPTL2	ENSCHIG00000013901	CTSC
				ENSCHIG00000010178	S1PR2	ENSCHIG00000024596	DDAH1	ENSCHIG00000026827	SNRPA
				ENSCHIG00000019092	SYTL2	ENSCHIG00000025822	IRAG1	ENSCHIG00000026197	GEMIN5
				ENSCHIG00000015863	PCNA	ENSCHIG00000026298	COL15A1	ENSCHIG00000006390	AFAP1
				ENSCHIG00000023852	ZNF618	ENSCHIG00000021588	LOC102188626	ENSCHIG00000023162	ANGPTL2
				ENSCHIG00000015531	EPHA2	ENSCHIG00000014052	LYNX1	ENSCHIG00000024596	DDAH1
				ENSCHIG00000016231	CHAF1B	ENSCHIG00000016866	EPAS1	ENSCHIG00000026868	ENG
				ENSCHIG00000002069	SLC7A11	ENSCHIG00000018988	LOC102191494	ENSCHIG00000025822	IRAG1
				ENSCHIG00000021504	LOC102175959	ENSCHIG00000022314	FADS1	ENSCHIG00000026298	COL15A1
				ENSCHIG00000009596	CAVIN4	ENSCHIG00000009815	RAB23	ENSCHIG00000021588	LOC102188626
				ENSCHIG00000026741	AHCY	ENSCHIG00000015113	UHRF2	ENSCHIG00000014052	LYNX1
				ENSCHIG00000013628	CASP3	ENSCHIG00000008577	SFRP4	ENSCHIG00000016866	EPAS1
				ENSCHIG00000024703	GALNT16	ENSCHIG00000000114	LYST	ENSCHIG00000018988	LOC102191494
				ENSCHIG00000025762	DSN1	ENSCHIG00000021918	ATAD2	ENSCHIG00000022314	FADS1
				ENSCHIG00000016468	ZNF385A	ENSCHIG00000001144	ME2	ENSCHIG00000009815	RAB23
				ENSCHIG00000011282	FLNA	ENSCHIG00000026043	GSS	ENSCHIG00000015113	UHRF2
				ENSCHIG00000012145	ZDHHC2	ENSCHIG00000015343	API5	ENSCHIG00000008577	SFRP4
				ENSCHIG00000009659	SRSF3	ENSCHIG00000008294	NSG1	ENSCHIG00000000114	LYST
				ENSCHIG00000016645	AACS	ENSCHIG00000023222	PDE5A	ENSCHIG00000021918	ATAD2
				ENSCHIG00000024216	CHST15	ENSCHIG00000020380	AXL	ENSCHIG00000001144	ME2
				ENSCHIG00000022435	CSPG4	ENSCHIG00000018051	-	ENSCHIG00000026043	GSS
				ENSCHIG00000009924	PNRC1	ENSCHIG00000012490	VOPP1	ENSCHIG00000015343	API5
				ENSCHIG00000001557	CCDC80	ENSCHIG00000000464	DSEL	ENSCHIG00000008294	NSG1
				ENSCHIG00000013509	FAM135A	ENSCHIG00000013155	GEMIN6	ENSCHIG00000023222	PDE5A
				ENSCHIG00000013272	GTF2A1L	ENSCHIG00000016092	NRP2	ENSCHIG00000020380	AXL
				ENSCHIG00000017233	ARG2	ENSCHIG00000019453	LOC108635143	ENSCHIG00000018051	-
				ENSCHIG00000024066	MAP3K5	ENSCHIG00000010928	LSM4	ENSCHIG00000012490	VOPP1
				ENSCHIG00000017886	MAP3K8	ENSCHIG00000009875	RACGAP1	ENSCHIG00000000464	DSEL
				ENSCHIG00000000205	PALD1	ENSCHIG00000023831	LUM	ENSCHIG00000013155	GEMIN6
				ENSCHIG00000017446	-	ENSCHIG00000008580	FLRT3	ENSCHIG00000016092	NRP2
				ENSCHIG00000018285	MAGEF1	ENSCHIG00000026255	GM2A	ENSCHIG00000019453	LOC108635143
				ENSCHIG00000013980	ZNF438	ENSCHIG00000023185	ACLY	ENSCHIG00000010928	LSM4
				ENSCHIG00000009782	OAF	ENSCHIG00000017025	SELENBP1	ENSCHIG00000009875	RACGAP1
				ENSCHIG00000000426	GNG4	ENSCHIG00000018551	LOC102183306	ENSCHIG00000023831	LUM
				ENSCHIG00000012699	JADE2	ENSCHIG00000022375	MYBL1	ENSCHIG00000008580	FLRT3
				ENSCHIG00000023932	SCPEP1	ENSCHIG00000021007	LOC102189116	ENSCHIG00000026255	GM2A
				ENSCHIG00000020325	EFNB2	ENSCHIG00000008640	IPPK	ENSCHIG00000023185	ACLY
				ENSCHIG00000014002	MEOX2	ENSCHIG00000014497	ITGA5	ENSCHIG00000017025	SELENBP1
				ENSCHIG00000011069	PDK3	ENSCHIG00000001570	MLLT11	ENSCHIG00000018551	LOC102183306
				ENSCHIG00000021304	CYP4V2	ENSCHIG00000021559	PUM3	ENSCHIG00000022375	MYBL1
				ENSCHIG00000025127	KCNMA1	ENSCHIG00000021045	FBN1	ENSCHIG00000021007	LOC102189116
				ENSCHIG00000021955	RIPOR3	ENSCHIG00000026758	PRELID2	ENSCHIG00000008640	IPPK
				ENSCHIG00000006620	HACD4	ENSCHIG00000009234	S100A11	ENSCHIG00000014497	ITGA5
				ENSCHIG00000023150	GGT7	ENSCHIG00000013911	PPP1R14A	ENSCHIG00000001570	MLLT11
				ENSCHIG00000017665	ANKRD44	ENSCHIG00000011459	OLFM1	ENSCHIG00000021559	PUM3
				ENSCHIG00000013197	PER1	ENSCHIG00000025090	CPE	ENSCHIG00000021045	FBN1
				ENSCHIG00000012530	LY96	ENSCHIG00000015053	UBQLN4	ENSCHIG00000026758	PRELID2
				ENSCHIG00000009757	GALT	ENSCHIG00000019314	ABRACL	ENSCHIG00000009234	S100A11
				ENSCHIG00000017851	IRX1	ENSCHIG00000010178	S1PR2	ENSCHIG00000013911	PPP1R14A
				ENSCHIG00000024410	SNAI2	ENSCHIG00000019092	SYTL2	ENSCHIG00000011459	OLFM1
				ENSCHIG00000019880	ADGRA3	ENSCHIG00000015863	PCNA	ENSCHIG00000025090	CPE
				ENSCHIG00000023130	LOXL3	ENSCHIG00000023852	ZNF618	ENSCHIG00000015053	UBQLN4
				ENSCHIG00000024466	ACAA2	ENSCHIG00000015531	EPHA2	ENSCHIG00000019314	ABRACL
				ENSCHIG00000018290	SPIDR	ENSCHIG00000016231	CHAF1B	ENSCHIG00000010178	S1PR2
				ENSCHIG00000018147	FLOT2	ENSCHIG00000002069	SLC7A11	ENSCHIG00000019092	SYTL2
				ENSCHIG00000007411	TMEM267	ENSCHIG00000021504	LOC102175959	ENSCHIG00000015863	PCNA
				ENSCHIG00000013746	CDK5RAP2	ENSCHIG00000009596	CAVIN4	ENSCHIG00000023852	ZNF618
				ENSCHIG00000021532	STARD13	ENSCHIG00000026741	AHCY	ENSCHIG00000015531	EPHA2
				ENSCHIG00000024595	ADAMTSL4	ENSCHIG00000013628	CASP3	ENSCHIG00000016231	CHAF1B
				ENSCHIG00000022545	PLCD4	ENSCHIG00000024703	GALNT16	ENSCHIG00000002069	SLC7A11
				ENSCHIG00000026211	FZD4	ENSCHIG00000025762	DSN1	ENSCHIG00000021504	LOC102175959
				ENSCHIG00000022600	PLPP3	ENSCHIG00000016468	ZNF385A	ENSCHIG00000009596	CAVIN4
				ENSCHIG00000018100	PLCB1	ENSCHIG00000011282	FLNA	ENSCHIG00000026741	AHCY
				ENSCHIG00000010707	CHST2	ENSCHIG00000012145	ZDHHC2	ENSCHIG00000013628	CASP3
				ENSCHIG00000021198	ACAT1	ENSCHIG00000009659	SRSF3	ENSCHIG00000024703	GALNT16
				ENSCHIG00000018115	CYS1	ENSCHIG00000016645	AACS	ENSCHIG00000025762	DSN1
				ENSCHIG00000017687	ATP9A	ENSCHIG00000024216	CHST15	ENSCHIG00000016468	ZNF385A
				ENSCHIG00000016760	RHOJ	ENSCHIG00000022435	CSPG4	ENSCHIG00000011282	FLNA
				ENSCHIG00000023914	TSNARE1	ENSCHIG00000009924	PNRC1	ENSCHIG00000012145	ZDHHC2
				ENSCHIG00000016004	ARSK	ENSCHIG00000001557	CCDC80	ENSCHIG00000009659	SRSF3
				ENSCHIG00000018308	NINJ1	ENSCHIG00000013509	FAM135A	ENSCHIG00000016645	AACS
				ENSCHIG00000027209	FXYD1	ENSCHIG00000013272	GTF2A1L	ENSCHIG00000024216	CHST15
				ENSCHIG00000007634	IGSF11	ENSCHIG00000017233	ARG2	ENSCHIG00000022435	CSPG4
				ENSCHIG00000019530	LRP5	ENSCHIG00000024066	MAP3K5	ENSCHIG00000009924	PNRC1
				ENSCHIG00000012698	HTRA2	ENSCHIG00000017886	MAP3K8	ENSCHIG00000001557	CCDC80
				ENSCHIG00000021954	ZNF703	ENSCHIG00000000205	PALD1	ENSCHIG00000013509	FAM135A
				ENSCHIG00000010768	TCF7L1	ENSCHIG00000017446	-	ENSCHIG00000013272	GTF2A1L
				ENSCHIG00000009933	IL13RA1	ENSCHIG00000018285	MAGEF1	ENSCHIG00000017233	ARG2
				ENSCHIG00000023336	ARRDC5	ENSCHIG00000013980	ZNF438	ENSCHIG00000024066	MAP3K5
				ENSCHIG00000013422	ST3GAL6	ENSCHIG00000009782	OAF	ENSCHIG00000017886	MAP3K8
				ENSCHIG00000007832	SOBP	ENSCHIG00000000426	GNG4	ENSCHIG00000000205	PALD1
				ENSCHIG00000013295	B3GALT4	ENSCHIG00000012699	JADE2	ENSCHIG00000017446	-
				ENSCHIG00000011473	TGFBR2	ENSCHIG00000023932	SCPEP1	ENSCHIG00000018285	MAGEF1
				ENSCHIG00000016519	BEND6	ENSCHIG00000020325	EFNB2	ENSCHIG00000013980	ZNF438
				ENSCHIG00000019519	TENT5B	ENSCHIG00000014002	MEOX2	ENSCHIG00000009782	OAF
				ENSCHIG00000027086	LOC102168948	ENSCHIG00000011069	PDK3	ENSCHIG00000000426	GNG4
				ENSCHIG00000024664	ENPP1	ENSCHIG00000021304	CYP4V2	ENSCHIG00000012699	JADE2
				ENSCHIG00000012124	OXCT1	ENSCHIG00000025127	KCNMA1	ENSCHIG00000023932	SCPEP1
				ENSCHIG00000025557	CTNNB1	ENSCHIG00000021955	RIPOR3	ENSCHIG00000020325	EFNB2
				ENSCHIG00000010900	SIM1	ENSCHIG00000006620	HACD4	ENSCHIG00000014002	MEOX2
				ENSCHIG00000016526	ITGB5	ENSCHIG00000023150	GGT7	ENSCHIG00000011069	PDK3
				ENSCHIG00000025962	GLT8D2	ENSCHIG00000017665	ANKRD44	ENSCHIG00000021304	CYP4V2
				ENSCHIG00000017325	PTPRD	ENSCHIG00000013197	PER1	ENSCHIG00000025127	KCNMA1
				ENSCHIG00000025883	RIGI	ENSCHIG00000012530	LY96	ENSCHIG00000021955	RIPOR3
				ENSCHIG00000008018	KLF9	ENSCHIG00000009757	GALT	ENSCHIG00000006620	HACD4
				ENSCHIG00000026493	-	ENSCHIG00000017851	IRX1	ENSCHIG00000023150	GGT7
				ENSCHIG00000000138	ZNF521	ENSCHIG00000024410	SNAI2	ENSCHIG00000017665	ANKRD44
				ENSCHIG00000022588	MAF	ENSCHIG00000019880	ADGRA3	ENSCHIG00000013197	PER1
				ENSCHIG00000012903	RFTN2	ENSCHIG00000023130	LOXL3	ENSCHIG00000012530	LY96
				ENSCHIG00000014776	LRP6	ENSCHIG00000024466	ACAA2	ENSCHIG00000009757	GALT
				ENSCHIG00000025671	LHFPL3	ENSCHIG00000018290	SPIDR	ENSCHIG00000017851	IRX1
				ENSCHIG00000002299	FOXD1	ENSCHIG00000018147	FLOT2	ENSCHIG00000024410	SNAI2
				ENSCHIG00000026912	MPST	ENSCHIG00000007411	TMEM267	ENSCHIG00000019880	ADGRA3
				ENSCHIG00000017876	MSMP	ENSCHIG00000013746	CDK5RAP2	ENSCHIG00000023130	LOXL3
				ENSCHIG00000003383	LOC102169255	ENSCHIG00000021532	STARD13	ENSCHIG00000024466	ACAA2
				ENSCHIG00000006314	N4BP2L1	ENSCHIG00000024595	ADAMTSL4	ENSCHIG00000018290	SPIDR
				ENSCHIG00000016851	SAT1	ENSCHIG00000022545	PLCD4	ENSCHIG00000018147	FLOT2
				ENSCHIG00000022388	GPSM2	ENSCHIG00000026211	FZD4	ENSCHIG00000007411	TMEM267
				ENSCHIG00000017963	FGFR2	ENSCHIG00000022600	PLPP3	ENSCHIG00000013746	CDK5RAP2
				ENSCHIG00000025390	PROSER2	ENSCHIG00000018100	PLCB1	ENSCHIG00000021532	STARD13
				ENSCHIG00000018536	IFI44L	ENSCHIG00000010707	CHST2	ENSCHIG00000024595	ADAMTSL4
				ENSCHIG00000004885	CTSF	ENSCHIG00000021198	ACAT1	ENSCHIG00000022545	PLCD4
				ENSCHIG00000020272	SIPA1L1	ENSCHIG00000018115	CYS1	ENSCHIG00000026211	FZD4
				ENSCHIG00000009075	DLX5	ENSCHIG00000017687	ATP9A	ENSCHIG00000022600	PLPP3
				ENSCHIG00000020187	BCAM	ENSCHIG00000016760	RHOJ	ENSCHIG00000018100	PLCB1
				ENSCHIG00000012362	TSC22D1	ENSCHIG00000023914	TSNARE1	ENSCHIG00000010707	CHST2
				ENSCHIG00000014974	RNF144B	ENSCHIG00000016004	ARSK	ENSCHIG00000021198	ACAT1
				ENSCHIG00000011154	UBA7	ENSCHIG00000018308	NINJ1	ENSCHIG00000018115	CYS1
				ENSCHIG00000019071	ANKH	ENSCHIG00000027209	FXYD1	ENSCHIG00000017687	ATP9A
				ENSCHIG00000014081	LSP1	ENSCHIG00000007634	IGSF11	ENSCHIG00000016760	RHOJ
				ENSCHIG00000018361	ID2	ENSCHIG00000019530	LRP5	ENSCHIG00000023914	TSNARE1
				ENSCHIG00000006770	PDGFD	ENSCHIG00000012698	HTRA2	ENSCHIG00000016004	ARSK
				ENSCHIG00000007362	LOC102190429	ENSCHIG00000021954	ZNF703	ENSCHIG00000018308	NINJ1
				ENSCHIG00000021461	TNFAIP3	ENSCHIG00000010768	TCF7L1	ENSCHIG00000027209	FXYD1
				ENSCHIG00000010063	ACTN2	ENSCHIG00000009933	IL13RA1	ENSCHIG00000007634	IGSF11
				ENSCHIG00000025514	CPM	ENSCHIG00000023336	ARRDC5	ENSCHIG00000019530	LRP5
				ENSCHIG00000013908	CRELD1	ENSCHIG00000013422	ST3GAL6	ENSCHIG00000012698	HTRA2
				ENSCHIG00000011351	MANSC1	ENSCHIG00000007832	SOBP	ENSCHIG00000021954	ZNF703
				ENSCHIG00000006489	TCN2	ENSCHIG00000013295	B3GALT4	ENSCHIG00000010768	TCF7L1
				ENSCHIG00000016670	LOC102184887	ENSCHIG00000011473	TGFBR2	ENSCHIG00000009933	IL13RA1
				ENSCHIG00000003384	CHI3L1	ENSCHIG00000016519	BEND6	ENSCHIG00000023336	ARRDC5
				ENSCHIG00000023727	MAMLD1	ENSCHIG00000019519	TENT5B	ENSCHIG00000013422	ST3GAL6
				ENSCHIG00000021113	LOC102168424	ENSCHIG00000027086	LOC102168948	ENSCHIG00000007832	SOBP
				ENSCHIG00000016080	RUNX2	ENSCHIG00000024664	ENPP1	ENSCHIG00000013295	B3GALT4
				ENSCHIG00000009888	-	ENSCHIG00000012124	OXCT1	ENSCHIG00000011473	TGFBR2
				ENSCHIG00000015448	CACNA1C	ENSCHIG00000025557	CTNNB1	ENSCHIG00000016519	BEND6
				ENSCHIG00000027061	SLC12A2	ENSCHIG00000010900	SIM1	ENSCHIG00000019519	TENT5B
				ENSCHIG00000007941	SPTLC3	ENSCHIG00000016526	ITGB5	ENSCHIG00000027086	LOC102168948
				ENSCHIG00000022544	TIMP3	ENSCHIG00000025962	GLT8D2	ENSCHIG00000024664	ENPP1
				ENSCHIG00000011380	NFIA	ENSCHIG00000017325	PTPRD	ENSCHIG00000012124	OXCT1
				ENSCHIG00000000102	PLAC9	ENSCHIG00000025883	RIGI	ENSCHIG00000025557	CTNNB1
				ENSCHIG00000025164	SCARA3	ENSCHIG00000008018	KLF9	ENSCHIG00000010900	SIM1
				ENSCHIG00000021840	PLEKHA6	ENSCHIG00000026493	-	ENSCHIG00000016526	ITGB5
				ENSCHIG00000024486	TSPAN11	ENSCHIG00000000138	ZNF521	ENSCHIG00000025962	GLT8D2
				ENSCHIG00000012528	CDKN1C	ENSCHIG00000022588	MAF	ENSCHIG00000017325	PTPRD
				ENSCHIG00000020780	RASA3	ENSCHIG00000012903	RFTN2	ENSCHIG00000025883	RIGI
				ENSCHIG00000018068	SORBS2	ENSCHIG00000014776	LRP6	ENSCHIG00000008018	KLF9
				ENSCHIG00000008887	CD9	ENSCHIG00000025671	LHFPL3	ENSCHIG00000026493	-
				ENSCHIG00000010212	HNMT	ENSCHIG00000002299	FOXD1	ENSCHIG00000000138	ZNF521
				ENSCHIG00000012099	NDRG2	ENSCHIG00000026912	MPST	ENSCHIG00000022588	MAF
				ENSCHIG00000022798	NUDT4	ENSCHIG00000017876	MSMP	ENSCHIG00000012903	RFTN2
				ENSCHIG00000017858	IFI6	ENSCHIG00000003383	LOC102169255	ENSCHIG00000014776	LRP6
				ENSCHIG00000019194	STK39	ENSCHIG00000006314	N4BP2L1	ENSCHIG00000025671	LHFPL3
				ENSCHIG00000019405	SERPING1	ENSCHIG00000016851	SAT1	ENSCHIG00000002299	FOXD1
				ENSCHIG00000012651	SMAD6	ENSCHIG00000022388	GPSM2	ENSCHIG00000026912	MPST
				ENSCHIG00000009715	GAS7	ENSCHIG00000017963	FGFR2	ENSCHIG00000017876	MSMP
				ENSCHIG00000011350	CD14	ENSCHIG00000025390	PROSER2	ENSCHIG00000003383	LOC102169255
				ENSCHIG00000021212	CPXM1	ENSCHIG00000018536	IFI44L	ENSCHIG00000006314	N4BP2L1
				ENSCHIG00000023210	SERTAD4	ENSCHIG00000004885	CTSF	ENSCHIG00000016851	SAT1
				ENSCHIG00000017899	SOD3	ENSCHIG00000020272	SIPA1L1	ENSCHIG00000022388	GPSM2
				ENSCHIG00000018928	GHR	ENSCHIG00000009075	DLX5	ENSCHIG00000017963	FGFR2
				ENSCHIG00000015869	GPD1L	ENSCHIG00000020187	BCAM	ENSCHIG00000025390	PROSER2
				ENSCHIG00000018998	PLXNA2	ENSCHIG00000012362	TSC22D1	ENSCHIG00000018536	IFI44L
				ENSCHIG00000018670	NID2	ENSCHIG00000014974	RNF144B	ENSCHIG00000004885	CTSF
				ENSCHIG00000014427	TBX15	ENSCHIG00000011154	UBA7	ENSCHIG00000020272	SIPA1L1
				ENSCHIG00000014333	RGMA	ENSCHIG00000019071	ANKH	ENSCHIG00000009075	DLX5
				ENSCHIG00000000515	PDGFRL	ENSCHIG00000014081	LSP1	ENSCHIG00000020187	BCAM
				ENSCHIG00000021094	SHC2	ENSCHIG00000018361	ID2	ENSCHIG00000012362	TSC22D1
				ENSCHIG00000023502	ADCY2	ENSCHIG00000006770	PDGFD	ENSCHIG00000014974	RNF144B
				ENSCHIG00000021066	EFEMP1	ENSCHIG00000007362	LOC102190429	ENSCHIG00000011154	UBA7
				ENSCHIG00000015704	ASL	ENSCHIG00000021461	TNFAIP3	ENSCHIG00000019071	ANKH
				ENSCHIG00000012607	TMEM150C	ENSCHIG00000010063	ACTN2	ENSCHIG00000014081	LSP1
				ENSCHIG00000010081	POU3F3	ENSCHIG00000025514	CPM	ENSCHIG00000018361	ID2
				ENSCHIG00000008795	KLF2	ENSCHIG00000013908	CRELD1	ENSCHIG00000006770	PDGFD
				ENSCHIG00000019966	RAB11FIP4	ENSCHIG00000011351	MANSC1	ENSCHIG00000007362	LOC102190429
				ENSCHIG00000026110	KCNK1	ENSCHIG00000006489	TCN2	ENSCHIG00000021461	TNFAIP3
				ENSCHIG00000022150	DBP	ENSCHIG00000016670	LOC102184887	ENSCHIG00000010063	ACTN2
				ENSCHIG00000010582	LOC102176126	ENSCHIG00000003384	CHI3L1	ENSCHIG00000025514	CPM
				ENSCHIG00000012253	NFIB	ENSCHIG00000023727	MAMLD1	ENSCHIG00000013908	CRELD1
				ENSCHIG00000026810	FZD8	ENSCHIG00000021113	LOC102168424	ENSCHIG00000011351	MANSC1
				ENSCHIG00000014487	SASH1	ENSCHIG00000016080	RUNX2	ENSCHIG00000006489	TCN2
				ENSCHIG00000002467	WSCD2	ENSCHIG00000009888	-	ENSCHIG00000016670	LOC102184887
				ENSCHIG00000010494	PROS1	ENSCHIG00000015448	CACNA1C	ENSCHIG00000003384	CHI3L1
				ENSCHIG00000001308	SRM	ENSCHIG00000027061	SLC12A2	ENSCHIG00000023727	MAMLD1
				ENSCHIG00000007582	FOXC1	ENSCHIG00000007941	SPTLC3	ENSCHIG00000021113	LOC102168424
				ENSCHIG00000018282	PIM3	ENSCHIG00000022544	TIMP3	ENSCHIG00000016080	RUNX2
				ENSCHIG00000009625	LRRC8D	ENSCHIG00000011380	NFIA	ENSCHIG00000009888	-
				ENSCHIG00000007239	TNNT3	ENSCHIG00000000102	PLAC9	ENSCHIG00000015448	CACNA1C
				ENSCHIG00000026842	GRIA3	ENSCHIG00000025164	SCARA3	ENSCHIG00000027061	SLC12A2
				ENSCHIG00000017450	NR1D1	ENSCHIG00000021840	PLEKHA6	ENSCHIG00000007941	SPTLC3
				ENSCHIG00000016051	CD86	ENSCHIG00000024486	TSPAN11	ENSCHIG00000022544	TIMP3
				ENSCHIG00000017486	NDNF	ENSCHIG00000012528	CDKN1C	ENSCHIG00000011380	NFIA
				ENSCHIG00000021162	F11R	ENSCHIG00000020780	RASA3	ENSCHIG00000000102	PLAC9
				ENSCHIG00000007841	LAPTM4B	ENSCHIG00000018068	SORBS2	ENSCHIG00000025164	SCARA3
				ENSCHIG00000008754	NPR2	ENSCHIG00000008887	CD9	ENSCHIG00000021840	PLEKHA6
				ENSCHIG00000016863	ADAMTS17	ENSCHIG00000010212	HNMT	ENSCHIG00000024486	TSPAN11
				ENSCHIG00000023167	LOC102175216	ENSCHIG00000012099	NDRG2	ENSCHIG00000012528	CDKN1C
				ENSCHIG00000018366	BMPER	ENSCHIG00000022798	NUDT4	ENSCHIG00000020780	RASA3
				ENSCHIG00000017821	RGL1	ENSCHIG00000017858	IFI6	ENSCHIG00000018068	SORBS2
				ENSCHIG00000012130	IZUMO4	ENSCHIG00000019194	STK39	ENSCHIG00000008887	CD9
				ENSCHIG00000022145	GLIPR2	ENSCHIG00000019405	SERPING1	ENSCHIG00000010212	HNMT
				ENSCHIG00000020984	-	ENSCHIG00000012651	SMAD6	ENSCHIG00000012099	NDRG2
				ENSCHIG00000010887	SGCG	ENSCHIG00000009715	GAS7	ENSCHIG00000022798	NUDT4
				ENSCHIG00000025683	TSTD1	ENSCHIG00000011350	CD14	ENSCHIG00000017858	IFI6
				ENSCHIG00000022873	PLSCR4	ENSCHIG00000021212	CPXM1	ENSCHIG00000019194	STK39
				ENSCHIG00000014972	CTTNBP2	ENSCHIG00000023210	SERTAD4	ENSCHIG00000019405	SERPING1
				ENSCHIG00000017004	MAN1C1	ENSCHIG00000017899	SOD3	ENSCHIG00000012651	SMAD6
				ENSCHIG00000026271	TNFRSF21	ENSCHIG00000018928	GHR	ENSCHIG00000009715	GAS7
				ENSCHIG00000007522	EPS8	ENSCHIG00000015869	GPD1L	ENSCHIG00000011350	CD14
				ENSCHIG00000010216	LOC102182127	ENSCHIG00000018998	PLXNA2	ENSCHIG00000021212	CPXM1
				ENSCHIG00000020668	CAB39L	ENSCHIG00000018670	NID2	ENSCHIG00000023210	SERTAD4
				ENSCHIG00000024345	LOC102182748	ENSCHIG00000014427	TBX15	ENSCHIG00000017899	SOD3
				ENSCHIG00000025523	SESN3	ENSCHIG00000014333	RGMA	ENSCHIG00000018928	GHR
				ENSCHIG00000008787	DHRS3	ENSCHIG00000000515	PDGFRL	ENSCHIG00000015869	GPD1L
				ENSCHIG00000000331	FGFRL1	ENSCHIG00000021094	SHC2	ENSCHIG00000018998	PLXNA2
				ENSCHIG00000024428	HOXA2	ENSCHIG00000023502	ADCY2	ENSCHIG00000018670	NID2
				ENSCHIG00000026791	GSDME	ENSCHIG00000021066	EFEMP1	ENSCHIG00000014427	TBX15
				ENSCHIG00000010621	RAPGEF3	ENSCHIG00000015704	ASL	ENSCHIG00000014333	RGMA
				ENSCHIG00000024950	FOXC2	ENSCHIG00000012607	TMEM150C	ENSCHIG00000000515	PDGFRL
				ENSCHIG00000013397	GCLC	ENSCHIG00000010081	POU3F3	ENSCHIG00000021094	SHC2
				ENSCHIG00000009950	RNF183	ENSCHIG00000008795	KLF2	ENSCHIG00000023502	ADCY2
				ENSCHIG00000019349	CPXM2	ENSCHIG00000019966	RAB11FIP4	ENSCHIG00000021066	EFEMP1
				ENSCHIG00000016493	COL8A1	ENSCHIG00000026110	KCNK1	ENSCHIG00000015704	ASL
				ENSCHIG00000018483	GPC3	ENSCHIG00000022150	DBP	ENSCHIG00000012607	TMEM150C
				ENSCHIG00000023460	CA11	ENSCHIG00000010582	LOC102176126	ENSCHIG00000010081	POU3F3
				ENSCHIG00000021345	SNED1	ENSCHIG00000012253	NFIB	ENSCHIG00000008795	KLF2
				ENSCHIG00000023479	C1R	ENSCHIG00000026810	FZD8	ENSCHIG00000019966	RAB11FIP4
				ENSCHIG00000018203	ENPP2	ENSCHIG00000014487	SASH1	ENSCHIG00000026110	KCNK1
				ENSCHIG00000012037	S100A1	ENSCHIG00000002467	WSCD2	ENSCHIG00000022150	DBP
				ENSCHIG00000019198	LOC102175216	ENSCHIG00000010494	PROS1	ENSCHIG00000010582	LOC102176126
				ENSCHIG00000023635	HAPLN1	ENSCHIG00000001308	SRM	ENSCHIG00000012253	NFIB
				ENSCHIG00000012570	C1S	ENSCHIG00000007582	FOXC1	ENSCHIG00000026810	FZD8
				ENSCHIG00000021158	PIK3R1	ENSCHIG00000018282	PIM3	ENSCHIG00000014487	SASH1
				ENSCHIG00000017242	GGT1	ENSCHIG00000009625	LRRC8D	ENSCHIG00000002467	WSCD2
				ENSCHIG00000008249	POSTN	ENSCHIG00000007239	TNNT3	ENSCHIG00000010494	PROS1
				ENSCHIG00000013063	SEMA3B	ENSCHIG00000026842	GRIA3	ENSCHIG00000001308	SRM
				ENSCHIG00000021705	ARSL	ENSCHIG00000017450	NR1D1	ENSCHIG00000007582	FOXC1
				ENSCHIG00000024611	KISS1	ENSCHIG00000016051	CD86	ENSCHIG00000018282	PIM3
				ENSCHIG00000027179	MYOZ3	ENSCHIG00000017486	NDNF	ENSCHIG00000009625	LRRC8D
				ENSCHIG00000011327	ATOH8	ENSCHIG00000021162	F11R	ENSCHIG00000007239	TNNT3
				ENSCHIG00000015941	ICAM1	ENSCHIG00000007841	LAPTM4B	ENSCHIG00000026842	GRIA3
				ENSCHIG00000024217	OLFML1	ENSCHIG00000008754	NPR2	ENSCHIG00000017450	NR1D1
				ENSCHIG00000019440	AHR	ENSCHIG00000016863	ADAMTS17	ENSCHIG00000016051	CD86
				ENSCHIG00000014317	TST	ENSCHIG00000023167	LOC102175216	ENSCHIG00000017486	NDNF
				ENSCHIG00000017519	CHI3L1	ENSCHIG00000018366	BMPER	ENSCHIG00000021162	F11R
				ENSCHIG00000000016	COX1	ENSCHIG00000012130	IZUMO4	ENSCHIG00000007841	LAPTM4B
				ENSCHIG00000015340	SIRT3	ENSCHIG00000022145	GLIPR2	ENSCHIG00000008754	NPR2
				ENSCHIG00000009225	TMEM30B	ENSCHIG00000020984	-	ENSCHIG00000016863	ADAMTS17
				ENSCHIG00000014813	IGFBP4	ENSCHIG00000010887	SGCG	ENSCHIG00000023167	LOC102175216
				ENSCHIG00000021630	LOC102189753	ENSCHIG00000025683	TSTD1	ENSCHIG00000018366	BMPER
				ENSCHIG00000022195	RECK	ENSCHIG00000022873	PLSCR4	ENSCHIG00000017821	RGL1
				ENSCHIG00000015992	SLC16A2	ENSCHIG00000014972	CTTNBP2	ENSCHIG00000012130	IZUMO4
				ENSCHIG00000012820	EFNA5	ENSCHIG00000017004	MAN1C1	ENSCHIG00000022145	GLIPR2
				ENSCHIG00000016050	ADAMTSL3	ENSCHIG00000026271	TNFRSF21	ENSCHIG00000020984	-
				ENSCHIG00000008470	ADAMTS3	ENSCHIG00000007522	EPS8	ENSCHIG00000010887	SGCG
				ENSCHIG00000000004	-	ENSCHIG00000010216	LOC102182127	ENSCHIG00000022873	PLSCR4
				ENSCHIG00000017909	ECM2	ENSCHIG00000020668	CAB39L	ENSCHIG00000014972	CTTNBP2
				ENSCHIG00000020291	IL34	ENSCHIG00000024345	LOC102182748	ENSCHIG00000017004	MAN1C1
				ENSCHIG00000021487	S100B	ENSCHIG00000025523	SESN3	ENSCHIG00000026271	TNFRSF21
				ENSCHIG00000020900	NRIP3	ENSCHIG00000008787	DHRS3	ENSCHIG00000007522	EPS8
				ENSCHIG00000020094	ID4	ENSCHIG00000000331	FGFRL1	ENSCHIG00000010216	LOC102182127
				ENSCHIG00000021348	APOA1	ENSCHIG00000024428	HOXA2	ENSCHIG00000020668	CAB39L
				ENSCHIG00000026713	ABCC9	ENSCHIG00000026791	GSDME	ENSCHIG00000024345	LOC102182748
				ENSCHIG00000015891	PODN	ENSCHIG00000010621	RAPGEF3	ENSCHIG00000025523	SESN3
				ENSCHIG00000005579	TENT5C	ENSCHIG00000013397	GCLC	ENSCHIG00000008787	DHRS3
				ENSCHIG00000018106	BARX1	ENSCHIG00000009950	RNF183	ENSCHIG00000000331	FGFRL1
				ENSCHIG00000022291	KLF15	ENSCHIG00000016493	COL8A1	ENSCHIG00000024428	HOXA2
				ENSCHIG00000012848	GALNT15	ENSCHIG00000018483	GPC3	ENSCHIG00000026791	GSDME
				ENSCHIG00000010881	ECM1	ENSCHIG00000023460	CA11	ENSCHIG00000010621	RAPGEF3
				ENSCHIG00000001756	ISLR	ENSCHIG00000021345	SNED1	ENSCHIG00000024950	FOXC2
				ENSCHIG00000025384	FOS	ENSCHIG00000023479	C1R	ENSCHIG00000013397	GCLC
				ENSCHIG00000023311	-	ENSCHIG00000018203	ENPP2	ENSCHIG00000019349	CPXM2
				ENSCHIG00000022643	COL14A1	ENSCHIG00000012037	S100A1	ENSCHIG00000016493	COL8A1
				ENSCHIG00000021563	FRZB	ENSCHIG00000019198	LOC102175216	ENSCHIG00000018483	GPC3
				ENSCHIG00000023377	GPM6B	ENSCHIG00000023635	HAPLN1	ENSCHIG00000023460	CA11
				ENSCHIG00000020448	CCN3	ENSCHIG00000012570	C1S	ENSCHIG00000021345	SNED1
				ENSCHIG00000008797	CXCL14	ENSCHIG00000021158	PIK3R1	ENSCHIG00000023479	C1R
				ENSCHIG00000008347	CAPN6	ENSCHIG00000017242	GGT1	ENSCHIG00000018203	ENPP2
				ENSCHIG00000022578	ADGRG6	ENSCHIG00000008249	POSTN	ENSCHIG00000019198	LOC102175216
				ENSCHIG00000019044	NPNT	ENSCHIG00000013063	SEMA3B	ENSCHIG00000023635	HAPLN1
				ENSCHIG00000012736	ITGBL1	ENSCHIG00000021705	ARSL	ENSCHIG00000012570	C1S
				ENSCHIG00000017804	LOC102184901	ENSCHIG00000024611	KISS1	ENSCHIG00000021158	PIK3R1
				ENSCHIG00000016312	COL9A1	ENSCHIG00000027179	MYOZ3	ENSCHIG00000017242	GGT1
				ENSCHIG00000019421	COLEC12	ENSCHIG00000011327	ATOH8	ENSCHIG00000008249	POSTN
				ENSCHIG00000009903	RARRES2	ENSCHIG00000015941	ICAM1	ENSCHIG00000013063	SEMA3B
				ENSCHIG00000011776	ISM1	ENSCHIG00000019440	AHR	ENSCHIG00000021705	ARSL
				ENSCHIG00000026763	C1QTNF1	ENSCHIG00000014317	TST	ENSCHIG00000024611	KISS1
				ENSCHIG00000000002	-	ENSCHIG00000017519	CHI3L1	ENSCHIG00000011327	ATOH8
				ENSCHIG00000015081	SNORC	ENSCHIG00000000016	COX1	ENSCHIG00000015941	ICAM1
				ENSCHIG00000013952	NTNG2	ENSCHIG00000015340	SIRT3	ENSCHIG00000024217	OLFML1
				ENSCHIG00000016290	MATN4	ENSCHIG00000009225	TMEM30B	ENSCHIG00000019440	AHR
				ENSCHIG00000025372	FAM221B	ENSCHIG00000014813	IGFBP4	ENSCHIG00000014317	TST
				ENSCHIG00000001759	FAM107A	ENSCHIG00000021630	LOC102189753	ENSCHIG00000017519	CHI3L1
				ENSCHIG00000014396	C2	ENSCHIG00000022195	RECK	ENSCHIG00000000016	COX1
				ENSCHIG00000020578	SCRG1	ENSCHIG00000015992	SLC16A2	ENSCHIG00000015340	SIRT3
				ENSCHIG00000025627	MIA	ENSCHIG00000012820	EFNA5	ENSCHIG00000009225	TMEM30B
				ENSCHIG00000010879	RBM7	ENSCHIG00000016050	ADAMTSL3	ENSCHIG00000014813	IGFBP4
				ENSCHIG00000016330	OGN	ENSCHIG00000008470	ADAMTS3	ENSCHIG00000021630	LOC102189753
				ENSCHIG00000017481	SCUBE2	ENSCHIG00000000004	-	ENSCHIG00000022195	RECK
				ENSCHIG00000016060	LOC108634250	ENSCHIG00000017909	ECM2	ENSCHIG00000015992	SLC16A2
				ENSCHIG00000024559	ZNF385B	ENSCHIG00000020291	IL34	ENSCHIG00000012820	EFNA5
				ENSCHIG00000010998	CXCL12	ENSCHIG00000021487	S100B	ENSCHIG00000016050	ADAMTSL3
				ENSCHIG00000012548	LOC102168699	ENSCHIG00000020900	NRIP3	ENSCHIG00000008470	ADAMTS3
				ENSCHIG00000015809	MYLK	ENSCHIG00000020094	ID4	ENSCHIG00000000004	-
				ENSCHIG00000010760	ANGPTL7	ENSCHIG00000021348	APOA1	ENSCHIG00000017909	ECM2
				ENSCHIG00000016486	APOD	ENSCHIG00000005579	TENT5C	ENSCHIG00000020291	IL34
				ENSCHIG00000008163	ACKR4	ENSCHIG00000012848	GALNT15	ENSCHIG00000021487	S100B
				ENSCHIG00000007305	COCH	ENSCHIG00000010881	ECM1	ENSCHIG00000020900	NRIP3
				ENSCHIG00000007626	CDH4	ENSCHIG00000001756	ISLR	ENSCHIG00000020094	ID4
				ENSCHIG00000021900	GPC6	ENSCHIG00000025384	FOS	ENSCHIG00000021348	APOA1
				ENSCHIG00000013661	-	ENSCHIG00000023311	-	ENSCHIG00000026713	ABCC9
				ENSCHIG00000023354	LOC102170693	ENSCHIG00000022643	COL14A1	ENSCHIG00000015891	PODN
				ENSCHIG00000018401	WDR86	ENSCHIG00000021563	FRZB	ENSCHIG00000005579	TENT5C
				ENSCHIG00000006982	CFI	ENSCHIG00000023377	GPM6B	ENSCHIG00000018106	BARX1
				ENSCHIG00000004873	-	ENSCHIG00000020448	CCN3	ENSCHIG00000022291	KLF15
				ENSCHIG00000015637	GAS6	ENSCHIG00000008797	CXCL14	ENSCHIG00000012848	GALNT15
				ENSCHIG00000017867	SCUBE1	ENSCHIG00000022578	ADGRG6	ENSCHIG00000010881	ECM1
				ENSCHIG00000013439	LOC102187632	ENSCHIG00000019044	NPNT	ENSCHIG00000001756	ISLR
				ENSCHIG00000026624	AQP1	ENSCHIG00000012736	ITGBL1	ENSCHIG00000025384	FOS
				ENSCHIG00000023544	KCNJ8	ENSCHIG00000017804	LOC102184901	ENSCHIG00000022643	COL14A1
				ENSCHIG00000000306	SUSD2	ENSCHIG00000016312	COL9A1	ENSCHIG00000021563	FRZB
				ENSCHIG00000022942	CFB	ENSCHIG00000009903	RARRES2	ENSCHIG00000023377	GPM6B
				ENSCHIG00000025265	ECRG4	ENSCHIG00000011776	ISM1	ENSCHIG00000020448	CCN3
				ENSCHIG00000023883	WFDC2	ENSCHIG00000026763	C1QTNF1	ENSCHIG00000008347	CAPN6
				ENSCHIG00000022162	LOC102168428	ENSCHIG00000000002	-	ENSCHIG00000022578	ADGRG6
				ENSCHIG00000008320	C3	ENSCHIG00000015081	SNORC	ENSCHIG00000019044	NPNT
				ENSCHIG00000005049	-	ENSCHIG00000013952	NTNG2	ENSCHIG00000012736	ITGBL1
				ENSCHIG00000023753	GFAP	ENSCHIG00000025372	FAM221B	ENSCHIG00000016312	COL9A1
				ENSCHIG00000021337	LCN2	ENSCHIG00000001759	FAM107A	ENSCHIG00000019421	COLEC12
				ENSCHIG00000022372	SERPINF2	ENSCHIG00000014396	C2	ENSCHIG00000009903	RARRES2
				ENSCHIG00000017819	MGP	ENSCHIG00000020578	SCRG1	ENSCHIG00000011776	ISM1
				ENSCHIG00000012269	COL11A2	ENSCHIG00000025627	MIA	ENSCHIG00000026763	C1QTNF1
				ENSCHIG00000012602	CCL28	ENSCHIG00000016330	OGN	ENSCHIG00000000002	-
				ENSCHIG00000023567	LOC102175889	ENSCHIG00000016060	LOC108634250	ENSCHIG00000013952	NTNG2
				ENSCHIG00000014080	CP	ENSCHIG00000024559	ZNF385B	ENSCHIG00000016290	MATN4
				ENSCHIG00000009616	COL2A1	ENSCHIG00000010998	CXCL12	ENSCHIG00000025372	FAM221B
				ENSCHIG00000019127	TM4SF18	ENSCHIG00000012548	LOC102168699	ENSCHIG00000001759	FAM107A
				ENSCHIG00000027104	CRYM	ENSCHIG00000010760	ANGPTL7	ENSCHIG00000014396	C2
				ENSCHIG00000016652	CRISPLD1	ENSCHIG00000007626	CDH4	ENSCHIG00000020578	SCRG1
				ENSCHIG00000013685	VIT	ENSCHIG00000023354	LOC102170693	ENSCHIG00000025627	MIA
				ENSCHIG00000021477	STK32B	ENSCHIG00000018401	WDR86	ENSCHIG00000010879	RBM7
				ENSCHIG00000022955	SFRP2	ENSCHIG00000004873	-	ENSCHIG00000016330	OGN
						ENSCHIG00000017867	SCUBE1	ENSCHIG00000017481	SCUBE2
						ENSCHIG00000025265	ECRG4	ENSCHIG00000016060	LOC108634250
						ENSCHIG00000023883	WFDC2	ENSCHIG00000024559	ZNF385B
						ENSCHIG00000022162	LOC102168428	ENSCHIG00000010998	CXCL12
						ENSCHIG00000005049	-	ENSCHIG00000012548	LOC102168699
						ENSCHIG00000023753	GFAP	ENSCHIG00000015809	MYLK
						ENSCHIG00000022372	SERPINF2	ENSCHIG00000010760	ANGPTL7
						ENSCHIG00000012602	CCL28	ENSCHIG00000008163	ACKR4
						ENSCHIG00000023567	LOC102175889	ENSCHIG00000007626	CDH4
						ENSCHIG00000009616	COL2A1	ENSCHIG00000021900	GPC6
						ENSCHIG00000027104	CRYM	ENSCHIG00000013661	-
						ENSCHIG00000013685	VIT	ENSCHIG00000023354	LOC102170693
								ENSCHIG00000018401	WDR86
								ENSCHIG00000006982	CFI
								ENSCHIG00000004873	-
								ENSCHIG00000015637	GAS6
								ENSCHIG00000017867	SCUBE1
								ENSCHIG00000013439	LOC102187632
								ENSCHIG00000023544	KCNJ8
								ENSCHIG00000000306	SUSD2
								ENSCHIG00000022942	CFB
								ENSCHIG00000025265	ECRG4
								ENSCHIG00000023883	WFDC2
								ENSCHIG00000022162	LOC102168428
								ENSCHIG00000008320	C3
								ENSCHIG00000023753	GFAP
								ENSCHIG00000021337	LCN2
								ENSCHIG00000022372	SERPINF2
								ENSCHIG00000017819	MGP
								ENSCHIG00000012602	CCL28
								ENSCHIG00000023567	LOC102175889
								ENSCHIG00000014080	CP
								ENSCHIG00000009616	COL2A1
								ENSCHIG00000019127	TM4SF18
								ENSCHIG00000027104	CRYM
								ENSCHIG00000016652	CRISPLD1
								ENSCHIG00000013685	VIT
								ENSCHIG00000021477	STK32B
								ENSCHIG00000022955	SFRP2

## Sheet: Table S3
Table S3. Enrichment analysis of environmental stress genes
Category	Term	Count	%	PValue	Genes	List Total	Pop Hits	Pop Total	Fold Enrichment	Bonferroni	Benjamini	FDR
GOTERM_BP_DIRECT	GO:0006956~complement activation	8	1.3179571663920924	2.34326e-07	C3, LOC102170693, C1S, C1R, CFI, LOC102189753, CFB, C2	522	17	18143	16.356096461573134	4.181849676241356E-4	4.18038056125817E-4	4.147574884207938E-4
GOTERM_BP_DIRECT	GO:0030198~extracellular matrix organization	16	2.6359143327841847	5.83108e-07	VIT, POSTN, COL15A1, ECM2, MIA, MMP2, NDNF, NPNT, GFAP, ADAMTS3, CCDC80, ADAMTSL4, ADAMTSL3, ADAMTS17, RECK, ADAMTS6	522	110	18143	5.055520724486241	0.0010403057967068863	5.201319396451467E-4	5.160501867555547E-4
GOTERM_BP_DIRECT	GO:0006695~cholesterol biosynthetic process	8	1.3179571663920924	2.54249e-06	EBP, HMGCS1, INSIG1, LOC102191533, MVD, HMGCR, DHCR7, LSS	522	23	18143	12.089288688988837	0.004528063694545947	0.001511932723403362	0.0015000677805066989
GOTERM_BP_DIRECT	GO:0060070~canonical Wnt signaling pathway	12	1.9769357495881383	8.02387e-06	SFRP4, TCF7L1, SFRP2, FOXD1, FRZB, FZD4, CAV1, LRP5, FZD8, CTNNB1, PLPP3, LRP6	522	74	18143	5.636222429325878	0.014220592709127566	0.0029739284281855914	0.0029505904248253905
GOTERM_BP_DIRECT	GO:0030199~collagen fibril organization	8	1.3179571663920924	8.335e-06	FOXC2, FOXC1, COL2A1, SFRP2, COL14A1, COL11A2, DPT, LOXL2	522	27	18143	10.298282957286787	0.01476790797723293	0.0029739284281855914	0.0029505904248253905
GOTERM_BP_DIRECT	GO:0000281~mitotic cytokinesis	7	1.1532125205930808	0.000261405	ANLN, INCENP, STMN1, CKAP2, NUSAP1, MYH10, CIT	522	32	18143	7.6030292145593865	0.3729124764111822	0.06662096491358076	0.06609815465080601
GOTERM_BP_DIRECT	GO:0090307~mitotic spindle assembly	7	1.1532125205930808	0.000261405	UHRF1, KIFC1, FLNA, MYBL2, KIF11, KIF20A, KIF20B	522	32	18143	7.6030292145593865	0.3729124764111822	0.06662096491358076	0.06609815465080601
GOTERM_BP_DIRECT	GO:0045766~positive regulation of angiogenesis	9	1.4827018121911038	0.00030169	C3, SFRP2, VEGFC, CHI3L1, F3, RAPGEF3, TGFBR2, AQP1, ENG	522	60	18143	5.213505747126437	0.4164341273217155	0.06727687529608097	0.0667489177545198
GOTERM_BP_DIRECT	GO:0007052~mitotic spindle organization	7	1.1532125205930808	0.000435308	GPSM2, CENPE, NUF2, STMN1, TACC3, KIF22, DLGAP5	522	35	18143	6.951340996168582	0.540305617597729	0.08628765747645695	0.0856105121823592
GOTERM_BP_DIRECT	GO:0006958~complement activation, classical pathway	6	0.9884678747940692	0.000517818	C3, LOC102170693, C1S, C1R, LOC102189753, C2	522	24	18143	8.689176245210728	0.6032881283678264	0.09237878138364684	0.09165383578982898
GOTERM_BP_DIRECT	GO:0043066~negative regulation of apoptotic process	15	2.471169686985173	0.00104071	TSC22D1, API5, PIK3R1, SMAD6, POU3F3, AQP1, RNF144B, SH3RF2, GCLC, AXL, FASN, FLNA, PIM3, CRYAB, MAD2L1	522	187	18143	2.787970987768148	0.8441151935322045	0.16878453923794864	0.16745999688966878
GOTERM_BP_DIRECT	GO:0003214~cardiac left ventricle morphogenesis	4	0.6589785831960462	0.00118376	SFRP2, NOTCH1, CPE, TGFBR2	522	8	18143	17.378352490421456	0.8792786114197922	0.17598621276801446	0.17460515504449867
GOTERM_BP_DIRECT	GO:0051301~cell division	13	2.14168039538715	0.00132319	SPAG5, CDCA3, NCAPG, CDC25B, CCNA2, CDC20, CCNB2, TPX2, ASPM, CCNB1, DSN1, INCENP, CKS2	522	150	18143	3.0122477650063852	0.905905387362813	0.17754212610253792	0.1761488582968005
GOTERM_BP_DIRECT	GO:0035567~non-canonical Wnt signaling pathway	5	0.8237232289950577	0.00149279	SFRP4, SFRP2, FRZB, FZD4, FZD8	522	18	18143	9.654640272456364	0.9305129947309283	0.17754212610253792	0.1761488582968005
GOTERM_BP_DIRECT	GO:0010811~positive regulation of cell-substrate adhesion	5	0.8237232289950577	0.00149279	VIT, ECM2, CCDC80, NDNF, NPNT	522	18	18143	9.654640272456364	0.9305129947309283	0.17754212610253792	0.1761488582968005
GOTERM_BP_DIRECT	GO:0038084~vascular endothelial growth factor signaling pathway	4	0.6589785831960462	0.00173789	NRP1, FOXC1, NRP2, VEGFC	522	9	18143	15.447424435930184	0.9551678828428672	0.1937746186988436	0.19225396586152085
GOTERM_BP_DIRECT	GO:0010467~gene expression	8	1.3179571663920924	0.00194171	TUBA1A, ANKH, KCNJ8, NFIB, RASAL2, RUNX2, GFAP, RIGI	522	62	18143	4.484736126560375	0.9688615756720231	0.19479754047840928	0.19326886022801817
GOTERM_BP_DIRECT	GO:0007155~cell adhesion	16	2.6359143327841847	0.00196736	SPON2, LAMA5, POSTN, S100B, ATP1B1, F11R, NPNT, THBS2, HAPLN1, PARD3B, VCAN, NINJ1, FLOT2, CTNNB1, CCN3, ITGA5	522	222	18143	2.5049877463670565	0.9702581602224315	0.19479754047840928	0.19326886022801817
GOTERM_BP_DIRECT	GO:0030154~cell differentiation	21	3.459637561779242	0.00207464	FOXC2, NRP2, FOXC1, FOXD1, NOTCH1, DLX5, RARRES2, CAV1, SEMA3B, NR1D1, NDRG2, SMAD6, ETV4, FSTL3, TGFBR2, SFRP4, FOXS1, ID2, MGP, ID4, SIM1	522	340	18143	2.146737660581474	0.9754507667058654	0.19479754047840928	0.19326886022801817
GOTERM_BP_DIRECT	GO:0003148~outflow tract septum morphogenesis	4	0.6589785831960462	0.00242998	NRP2, SMAD6, TGFBR2, ENG	522	10	18143	13.902681992337165	0.9869999353846216	0.21675461787732495	0.2150536287235791
GOTERM_BP_DIRECT	GO:0030500~regulation of bone mineralization	4	0.6589785831960462	0.00327039	ECM1, ANKH, MGP, ENPP1	522	11	18143	12.638801811215604	0.997112064228253	0.27782744535988696	0.2756471851384529
GOTERM_BP_DIRECT	GO:0009653~anatomical structure morphogenesis	7	1.1532125205930808	0.00362086	FOXC2, FOXS1, FOXC1, FOXD1, LOC102176514, CSPG4, SMAD6	522	52	18143	4.678787208959623	0.9984584567541862	0.28585168912932973	0.2836084583850413
GOTERM_BP_DIRECT	GO:0000226~microtubule cytoskeleton organization	10	1.6474464579901154	0.00368531	TUBB6, TUBA1A, PRC1, TTLL1, MAP1B, TUBB, MAP1A, LOC102173837, PARD3B, CDK5RAP2	522	107	18143	3.2482901851255055	0.9986265445703464	0.28585168912932973	0.2836084583850413
GOTERM_BP_DIRECT	GO:0007059~chromosome segregation	7	1.1532125205930808	0.00398616	DSN1, CENPW, INCENP, BIRC5, KNSTRN, DLGAP5, CDK5RAP2	522	53	18143	4.590508205016988	0.9991988888255573	0.2925373907236966	0.29024169371129094
GOTERM_BP_DIRECT	GO:0001569~branching involved in blood vessel morphogenesis	4	0.6589785831960462	0.00426821	FOXC2, SFRP2, TGFBR2, ENG	522	12	18143	11.585568326947635	0.9995167895237396	0.2925373907236966	0.29024169371129094
GOTERM_BP_DIRECT	GO:0014032~neural crest cell development	4	0.6589785831960462	0.00426821	FOXC2, FOXC1, CDH2, SNAI2	522	12	18143	11.585568326947635	0.9995167895237396	0.2925373907236966	0.29024169371129094
GOTERM_BP_DIRECT	GO:0030335~positive regulation of cell migration	10	1.6474464579901154	0.00442742	SH3RF2, CXCL12, NOTCH1, ARHGEF39, PDGFD, CAV1, SEMA3B, FAM107A, SNAI2, MYLK	522	110	18143	3.1597004528039005	0.9996367733609645	0.2925373907236966	0.29024169371129094
GOTERM_BP_DIRECT	GO:0006750~glutathione biosynthetic process	3	0.4942339373970346	0.00475217	GCLC, GSS, GGT1	522	4	18143	26.067528735632184	0.9997971084715087	0.30278097847757596	0.3004048945657564
GOTERM_BP_DIRECT	GO:0001894~tissue homeostasis	4	0.6589785831960462	0.00543138	COL2A1, NFIB, TP53INP2, COL11A2	522	13	18143	10.694370763336279	0.9999400164925872	0.334123625377923	0.3315015789904281
GOTERM_BP_DIRECT	GO:0001525~angiogenesis	9	1.4827018121911038	0.00638461	CCDC134, NRP1, NRP2, NOTCH1, CALD1, CAV1, CCN3, ITGA5, MEOX2	522	96	18143	3.2584410919540225	0.9999891685773362	0.3772471432634229	0.374286683618979
GOTERM_BP_DIRECT	GO:0060976~coronary vasculature development	4	0.6589785831960462	0.00676676	KCNJ8, ABCC9, SMAD6, ADAMTS6	522	14	18143	9.930487137383688	0.999994549086919	0.3772471432634229	0.374286683618979
GOTERM_BP_DIRECT	GO:0001657~ureteric bud development	4	0.6589785831960462	0.00676676	FOXC2, FOXC1, SIM1, SMAD6	522	14	18143	9.930487137383688	0.999994549086919	0.3772471432634229	0.374286683618979
GOTERM_BP_DIRECT	GO:0006897~endocytosis	9	1.4827018121911038	0.00721207	GHR, LOC102176514, LRP5, VLDLR, LRP8, LDLR, ATP9A, LOC102168948, LRP6	522	98	18143	3.1919422941590425	0.9999975519028451	0.3887334415240279	0.3856828427676734
GOTERM_BP_DIRECT	GO:2001046~positive regulation of integrin-mediated signaling pathway	3	0.4942339373970346	0.00776994	LOXL3, FLNA, LIMS2	522	5	18143	20.854022988505747	0.999999102369662	0.3887334415240279	0.3856828427676734
GOTERM_BP_DIRECT	GO:0007160~cell-matrix adhesion	7	1.1532125205930808	0.00795926	SNED1, BCAM, ITGB5, ITGBL1, ITGA5, NPNT, NID2	522	61	18143	3.988474342063941	0.9999993614860689	0.3887334415240279	0.3856828427676734
GOTERM_BP_DIRECT	GO:0002062~chondrocyte differentiation	5	0.8237232289950577	0.00796435	COL2A1, NFIB, COL11A2, CCN3, RUNX2	522	28	18143	6.206554460864805	0.9999993673074409	0.3887334415240279	0.3856828427676734
GOTERM_BP_DIRECT	GO:1990830~cellular response to leukemia inhibitory factor	6	0.9884678747940692	0.0082677	HELLS, NRP2, VEGFC, MYBL2, SRM, ICAM1	522	44	18143	4.739550679205852	0.9999996334720556	0.3887334415240279	0.3856828427676734
GOTERM_BP_DIRECT	GO:0048010~vascular endothelial growth factor receptor signaling pathway	4	0.6589785831960462	0.0082802	NRP1, FOXC2, FOXC1, VEGFC	522	15	18143	9.26845466155811	0.9999996416236508	0.3887334415240279	0.3856828427676734
GOTERM_BP_DIRECT	GO:0006936~muscle contraction	5	0.8237232289950577	0.00903297	TPM4, CALD1, TPM1, TNNT3, LMOD1	522	29	18143	5.992535341524639	0.9999999075986961	0.3955153824190592	0.3924115621534388
GOTERM_BP_DIRECT	GO:0006954~inflammatory response	13	2.14168039538715	0.00930229	RARRES2, LOXL3, STK39, LOC102189753, C3, LOC102175889, LOC102170693, AXL, FASN, CHI3L1, IL17F, CD14, CMKLR1	522	191	18143	2.3656396060259572	0.9999999431191198	0.3955153824190592	0.3924115621534388
GOTERM_BP_DIRECT	GO:0007411~axon guidance	10	1.6474464579901154	0.00954079	EFNB2, NRP1, LAMA5, NRP2, CXCL12, FOXD1, FLRT3, SEMA3B, EFNA5, EPHA2	522	124	18143	2.8029600791002345	0.9999999629899613	0.3955153824190592	0.3924115621534388
GOTERM_BP_DIRECT	GO:0000278~mitotic cell cycle	8	1.3179571663920924	0.00981684	ASPM, CENPE, CENPF, TUBB6, TUBA1A, CENPW, TUBB, LOC102173837	522	83	18143	3.35004385357522	0.9999999774974081	0.3955153824190592	0.3924115621534388
GOTERM_BP_DIRECT	GO:0097746~blood vessel diameter maintenance	4	0.6589785831960462	0.00997657	SCPEP1, FOXC2, FOXC1, GCLC	522	16	18143	8.689176245210728	0.9999999831277611	0.3955153824190592	0.3924115621534388
GOTERM_BP_DIRECT	GO:0001837~epithelial to mesenchymal transition	4	0.6589785831960462	0.00997657	LOXL3, SNAI2, TGFBR2, LOXL2	522	16	18143	8.689176245210728	0.9999999831277611	0.3955153824190592	0.3924115621534388
GOTERM_BP_DIRECT	GO:0006636~unsaturated fatty acid biosynthetic process	4	0.6589785831960462	0.00997657	FADS2, SCD, ELOVL6, FADS1	522	16	18143	8.689176245210728	0.9999999831277611	0.3955153824190592	0.3924115621534388
GOTERM_BP_DIRECT	GO:0001958~endochondral ossification	4	0.6589785831960462	0.0118599	FOXC1, COL2A1, DLX5, RUNX2	522	17	18143	8.178048230786567	0.9999999994362485	0.4599567447535281	0.4563472187296776
GOTERM_BP_DIRECT	GO:0007018~microtubule-based movement	8	1.3179571663920924	0.0125386	CENPE, KIFC1, KIF2C, KIF23, KIF22, KIF11, KIF20A, KIF20B	522	87	18143	3.196018848813141	0.9999999998346482	0.47517496781130536	0.4714460162701853
GOTERM_BP_DIRECT	GO:0033627~cell adhesion mediated by integrin	5	0.8237232289950577	0.012785	ITGB5, ITGBL1, CCN3, ITGA5, ICAM1	522	32	18143	5.4307351532567045	0.9999999998940785	0.47517496781130536	0.4714460162701853
GOTERM_BP_DIRECT	GO:0007605~sensory perception of sound	7	1.1532125205930808	0.0132777	COL2A1, COL11A2, SNAI2, LHFPL3, CRYM, SOBP, COCH	522	68	18143	3.5778961009691232	0.9999999999565492	0.48341557542000724	0.47962195543352737
GOTERM_BP_DIRECT	GO:0002040~sprouting angiogenesis	4	0.6589785831960462	0.0139333	NOTCH1, VEGFC, RECK, LOXL2	522	18	18143	7.723712217965092	0.999999999986734	0.49673793665555244	0.4928397689912152
GOTERM_BP_DIRECT	GO:0007219~Notch signaling pathway	7	1.1532125205930808	0.0142005	SNED1, FOXC2, FOXC1, NOTCH1, SNAI2, SORBS2, TGFBR2	522	69	18143	3.526042534288411	0.9999999999918217	0.49673793665555244	0.4928397689912152
GOTERM_BP_DIRECT	GO:2000811~negative regulation of anoikis	3	0.4942339373970346	0.0157055	NOTCH1, CAV1, SNAI2	522	7	18143	14.895730706075533	0.9999999999994652	0.5286539766281477	0.5245053467667161
GOTERM_BP_DIRECT	GO:0048844~artery morphogenesis	3	0.4942339373970346	0.0157055	FOXC2, FOXC1, LDLR	522	7	18143	14.895730706075533	0.9999999999994652	0.5286539766281477	0.5245053467667161
GOTERM_BP_DIRECT	GO:0001666~response to hypoxia	6	0.9884678747940692	0.0164281	KCNJ8, MMP2, CAV1, KCNMA1, VEGFC, LOXL2	522	52	18143	4.010389036251105	0.9999999999998558	0.5427358812948202	0.5384767432129102
GOTERM_BP_DIRECT	GO:0043010~camera-type eye development	4	0.6589785831960462	0.0186593	FOXC2, FOXC1, EFEMP1, CACNA1C	522	20	18143	6.951340996168582	0.9999999999999974	0.6052413571872011	0.6004917052810234
GOTERM_BP_DIRECT	GO:0030509~BMP signaling pathway	7	1.1532125205930808	0.0194891	SFRP2, DLX5, INHBB, INHBA, SMAD6, RUNX2, RGMA	522	74	18143	3.287796417106762	0.9999999999999994	0.620868255277404	0.6159959707628951
GOTERM_BP_DIRECT	GO:0060236~regulation of mitotic spindle organization	3	0.4942339373970346	0.0205461	TPX2, GPSM2, BORA	522	8	18143	13.033764367816092	0.9999999999999999	0.6430573596206677	0.6380109453635548
GOTERM_BP_DIRECT	GO:0045944~positive regulation of transcription by RNA polymerase II	23	3.789126853377265	0.0217434	LUM, PTPRN, ATAD2, CAVIN4, CKAP2, NR1D1, PIK3R1, NPNT, MEOX2, POU3F3, KLF2, RUNX2, FSTL3, RGMA, PER1, ZEB2, SFRP2, ATOH8, HOXA2, CTNNB1, IL17F, ENG, RIGI	522	480	18143	1.6654254469987226	1	0.6687954962152886	0.6635471010656171
GOTERM_BP_DIRECT	GO:0050731~positive regulation of peptidyl-tyrosine phosphorylation	5	0.8237232289950577	0.0229499	GHR, NRP1, CSPG4, PLPP3, LRP8	522	38	18143	4.573250655374068	1	0.693943184886885	0.6884974424045888
GOTERM_BP_DIRECT	GO:0010951~negative regulation of endopeptidase activity	6	0.9884678747940692	0.0235779	LOC108635143, SERPINF2, SERPINE1, SERPING1, TIMP3, LOC102181826	522	57	18143	3.6586005242992536	1	0.7010492186539315	0.6955477113326562
GOTERM_BP_DIRECT	GO:0008299~isoprenoid biosynthetic process	3	0.4942339373970346	0.0259199	LOC102191533, MVD, HMGCR	522	9	18143	11.585568326947637	1	0.7458240499752474	0.7399711706592982
GOTERM_BP_DIRECT	GO:0044027~negative regulation of gene expression via chromosomal CpG island methylation	3	0.4942339373970346	0.0259199	HELLS, UHRF2, UHRF1	522	9	18143	11.585568326947637	1	0.7458240499752474	0.7399711706592982
GOTERM_BP_DIRECT	GO:0006915~apoptotic process	11	1.8121911037891267	0.0270229	HELLS, KCNJ8, API5, CASP3, PRUNE2, CHI3L1, NSG1, CIDEC, TNFRSF21, MCM2, TGFBR2	522	172	18143	2.222812527844605	1	0.765219127502045	0.7592140446629034
GOTERM_BP_DIRECT	GO:0010628~positive regulation of gene expression	12	1.9769357495881383	0.0274873	ADAM19, SFRP4, FOXC1, FOXD1, MAF, NOTCH1, C1QTNF1, DLX5, IL34, CAV1, LDLR, RUNX2	522	197	18143	2.1171596942645428	1	0.7662082766562378	0.7601954314358413
GOTERM_BP_DIRECT	GO:0016477~cell migration	10	1.6474464579901154	0.029305	LAMA5, ITGB5, AXL, GPC3, ITGBL1, SDC1, TNFAIP3, CD248, IGFBP6, GPC6	522	150	18143	2.3171136653895275	1	0.8043095969839248	0.7979977503708223
GOTERM_BP_DIRECT	GO:0009888~tissue development	4	0.6589785831960462	0.0304532	NTNG2, LAMA5, POSTN, DHCR24	522	24	18143	5.792784163473818	1	0.8108745268236521	0.8045111617028388
GOTERM_BP_DIRECT	GO:0051017~actin filament bundle assembly	4	0.6589785831960462	0.0304532	CALD1, FAM107A, PLS1, AIF1L	522	24	18143	5.792784163473818	1	0.8108745268236521	0.8045111617028388
GOTERM_BP_DIRECT	GO:0016126~sterol biosynthetic process	3	0.4942339373970346	0.0317924	EBP, MSMO1, HMGCR	522	10	18143	10.427011494252874	1	0.8340822173549501	0.8275367291021647
GOTERM_BP_DIRECT	GO:0032757~positive regulation of interleukin-8 production	4	0.6589785831960462	0.033888	CHI3L1, CD14, F3, RIGI	522	25	18143	5.561072796934865	1	0.8761762803435783	0.8693004575157699
GOTERM_BP_DIRECT	GO:0007179~transforming growth factor beta receptor signaling pathway	5	0.8237232289950577	0.0369434	ITGB5, SMAD6, NPNT, TGFBR2, ENG	522	44	18143	3.9496255660048765	1	0.9069996235549849	0.8998819135046656
GOTERM_BP_DIRECT	GO:0001503~ossification	4	0.6589785831960462	0.0375147	FOXC2, NPR2, MGP, RUNX2	522	26	18143	5.347185381668139	1	0.9069996235549849	0.8998819135046656
GOTERM_BP_DIRECT	GO:0097150~neuronal stem cell population maintenance	3	0.4942339373970346	0.0381306	NOTCH1, CDH2, FANCD2	522	11	18143	9.479101358411704	1	0.9069996235549849	0.8998819135046656
GOTERM_BP_DIRECT	GO:0099560~synaptic membrane adhesion	3	0.4942339373970346	0.0381306	PTPRD, NTNG2, FLRT3	522	11	18143	9.479101358411704	1	0.9069996235549849	0.8998819135046656
GOTERM_BP_DIRECT	GO:0051382~kinetochore assembly	3	0.4942339373970346	0.0381306	CENPE, CENPW, DLGAP5	522	11	18143	9.479101358411704	1	0.9069996235549849	0.8998819135046656
GOTERM_BP_DIRECT	GO:0007076~mitotic chromosome condensation	3	0.4942339373970346	0.0381306	NUSAP1, NCAPG, SMC2	522	11	18143	9.479101358411704	1	0.9069996235549849	0.8998819135046656
GOTERM_BP_DIRECT	GO:0008203~cholesterol metabolic process	5	0.8237232289950577	0.0424898	INSIG1, CYP51A1, APOA1, VLDLR, LDLR	522	46	18143	3.7779027153090117	1	0.9844382611644973	0.9767128488010989
GOTERM_BP_DIRECT	GO:0060395~SMAD protein signal transduction	5	0.8237232289950577	0.0424898	INHBB, INHBA, SMAD6, RUNX2, TGFBR2	522	46	18143	3.7779027153090117	1	0.9844382611644973	0.9767128488010989
GOTERM_BP_DIRECT	GO:0000079~regulation of cyclin-dependent protein serine/threonine kinase activity	4	0.6589785831960462	0.0453352	CCNA2, CCNB2, CCNB1, CCNYL1	522	28	18143	4.965243568691844	1	1	0.9927089175546832
GOTERM_BP_DIRECT	GO:0045668~negative regulation of osteoblast differentiation	4	0.6589785831960462	0.0453352	NOTCH1, HOXA2, VEGFC, SMAD6	522	28	18143	4.965243568691844	1	1	0.9927089175546832
GOTERM_BP_DIRECT	GO:0007346~regulation of mitotic cell cycle	4	0.6589785831960462	0.0453352	GMNN, CKS2, PIM3, DLGAP5	522	28	18143	4.965243568691844	1	1	0.9927089175546832
GOTERM_BP_DIRECT	GO:0090090~negative regulation of canonical Wnt signaling pathway	7	1.1532125205930808	0.0512846	SFRP4, SFRP2, NOTCH1, CDH2, FRZB, CAV1, SNAI2	522	93	18143	2.616096073826886	1	1	0.9927089175546832
GOTERM_BP_DIRECT	GO:0060021~roof of mouth development	4	0.6589785831960462	0.0538943	COL2A1, DLX5, LOXL3, MEOX2	522	30	18143	4.634227330779055	1	1	0.9927089175546832
GOTERM_BP_DIRECT	GO:0043065~positive regulation of apoptotic process	9	1.4827018121911038	0.0542981	OLFM1, SFRP2, GADD45A, FRZB, CASP3, KCNMA1, HTRA2, LOC102175959, MAP3K5	522	143	18143	2.187484928864239	1	1	0.9927089175546832
GOTERM_BP_DIRECT	GO:0007409~axonogenesis	5	0.8237232289950577	0.0549108	NTNG2, NOTCH1, MAP1B, STMN1, MAP1A	522	50	18143	3.4756704980842907	1	1	0.9927089175546832
GOTERM_BP_DIRECT	GO:1905007~positive regulation of epithelial to mesenchymal transition involved in endocardial cushion formation	2	0.3294892915980231	0.0566095	TGFBR2, ENG	522	2	18143	34.75670498084291	1	1	0.9927089175546832
GOTERM_BP_DIRECT	GO:0033363~secretory granule organization	2	0.3294892915980231	0.0566095	SRGN, AQP1	522	2	18143	34.75670498084291	1	1	0.9927089175546832
GOTERM_BP_DIRECT	GO:0003275~apoptotic process involved in outflow tract morphogenesis	2	0.3294892915980231	0.0566095	FOXC2, FOXC1	522	2	18143	34.75670498084291	1	1	0.9927089175546832
GOTERM_BP_DIRECT	GO:0072144~glomerular mesangial cell development	2	0.3294892915980231	0.0566095	FOXC2, NOTCH1	522	2	18143	34.75670498084291	1	1	0.9927089175546832
GOTERM_BP_DIRECT	GO:1902257~negative regulation of apoptotic process involved in outflow tract morphogenesis	2	0.3294892915980231	0.0566095	FOXC2, FOXC1	522	2	18143	34.75670498084291	1	1	0.9927089175546832
GOTERM_BP_DIRECT	GO:0051383~kinetochore organization	2	0.3294892915980231	0.0566095	NUF2, SMC2	522	2	18143	34.75670498084291	1	1	0.9927089175546832
GOTERM_BP_DIRECT	GO:0050804~modulation of chemical synaptic transmission	5	0.8237232289950577	0.0582908	PTPRD, AKAP12, NTNG2, LRP8, GRIA3	522	51	18143	3.407520096161069	1	1	0.9927089175546832
GOTERM_BP_DIRECT	GO:0006508~proteolysis	24	3.9538714991762767	0.0589498	CPM, C1S, CPXM2, C1R, HTRA3, MMP2, CFI, HTRA2, C2, ADAM19, SCPEP1, ADAMTS3, CAPN6, ADAMTSL4, CASP3, ADAMTS17, ADAM12, NRIP3, CPE, CPXM1, CTSF, PAMR1, ADAMTS6, CFB	522	564	18143	1.47900872258906	1	1	0.9927089175546832
GOTERM_BP_DIRECT	GO:0042311~vasodilation	3	0.4942339373970346	0.0596319	KCNJ8, KCNMA1, KLF2	522	14	18143	7.447865353037766	1	1	0.9927089175546832
GOTERM_BP_DIRECT	GO:0060038~cardiac muscle cell proliferation	3	0.4942339373970346	0.0596319	FOXC2, FOXC1, NOTCH1	522	14	18143	7.447865353037766	1	1	0.9927089175546832
GOTERM_BP_DIRECT	GO:0003180~aortic valve morphogenesis	3	0.4942339373970346	0.0596319	NOTCH1, SMAD6, TGFBR2	522	14	18143	7.447865353037766	1	1	0.9927089175546832
GOTERM_BP_DIRECT	GO:0007051~spindle organization	3	0.4942339373970346	0.0596319	ASPM, SPAG5, KNSTRN	522	14	18143	7.447865353037766	1	1	0.9927089175546832
GOTERM_BP_DIRECT	GO:0051497~negative regulation of stress fiber assembly	3	0.4942339373970346	0.0596319	STMN1, ARHGAP28, PIK3R1	522	14	18143	7.447865353037766	1	1	0.9927089175546832
GOTERM_BP_DIRECT	GO:0007229~integrin-mediated signaling pathway	6	0.9884678747940692	0.0614724	NRP1, LAMA5, ITGB5, ITGBL1, ITGA5, PLPP3	522	74	18143	2.818111214662939	1	1	0.9927089175546832
GOTERM_BP_DIRECT	GO:0034976~response to endoplasmic reticulum stress	4	0.6589785831960462	0.0631661	KCNJ8, RASGRF2, RNF183, PIK3R1	522	32	18143	4.344588122605364	1	1	0.9927089175546832
GOTERM_BP_DIRECT	GO:0002931~response to ischemia	3	0.4942339373970346	0.0675322	KCNJ8, CAV1, NDNF	522	15	18143	6.951340996168582	1	1	0.9927089175546832
GOTERM_BP_DIRECT	GO:0048705~skeletal system morphogenesis	3	0.4942339373970346	0.0675322	LAMA5, COL11A2, RFLNB	522	15	18143	6.951340996168582	1	1	0.9927089175546832
GOTERM_BP_DIRECT	GO:0030514~negative regulation of BMP signaling pathway	4	0.6589785831960462	0.0680601	SFRP2, NOTCH1, SMAD6, FSTL3	522	33	18143	4.212933937071868	1	1	0.9927089175546832
GOTERM_BP_DIRECT	GO:0006633~fatty acid biosynthetic process	4	0.6589785831960462	0.0731209	ACLY, SCD, FASN, ACACA	522	34	18143	4.089024115393284	1	1	0.9927089175546832
GOTERM_BP_DIRECT	GO:0048701~embryonic cranial skeleton morphogenesis	3	0.4942339373970346	0.0757544	TBX15, RUNX2, TGFBR2	522	16	18143	6.516882183908046	1	1	0.9927089175546832
GOTERM_BP_DIRECT	GO:0048008~platelet-derived growth factor receptor signaling pathway	3	0.4942339373970346	0.0757544	NRP1, PDGFD, CSPG4	522	16	18143	6.516882183908046	1	1	0.9927089175546832
GOTERM_BP_DIRECT	GO:0030036~actin cytoskeleton organization	8	1.3179571663920924	0.0760304	STARD13, LOC102188626, SMTN, DIAPH3, ACTN2, FLNA, FLNC, S1PR2	522	128	18143	2.172294061302682	1	1	0.9927089175546832
GOTERM_BP_DIRECT	GO:0097190~apoptotic signaling pathway	4	0.6589785831960462	0.0783441	MLLT11, CAV1, IFI6, INHBB	522	35	18143	3.972194854953475	1	1	0.9927089175546832
GOTERM_BP_DIRECT	GO:1903237~negative regulation of leukocyte tethering or rolling	2	0.3294892915980231	0.0837032	CXCL12, CCL28	522	3	18143	23.17113665389527	1	1	0.9927089175546832
GOTERM_BP_DIRECT	GO:1905832~positive regulation of spindle assembly	2	0.3294892915980231	0.0837032	GPSM2, SPAG5	522	3	18143	23.17113665389527	1	1	0.9927089175546832
GOTERM_BP_DIRECT	GO:0003229~ventricular cardiac muscle tissue development	2	0.3294892915980231	0.0837032	KCNJ8, COL14A1	522	3	18143	23.17113665389527	1	1	0.9927089175546832
GOTERM_BP_DIRECT	GO:0021828~gonadotrophin-releasing hormone neuronal migration to the hypothalamus	2	0.3294892915980231	0.0837032	NRP2, NDNF	522	3	18143	23.17113665389527	1	1	0.9927089175546832
GOTERM_BP_DIRECT	GO:0031114~regulation of microtubule depolymerization	2	0.3294892915980231	0.0837032	MAP1B, MAP1A	522	3	18143	23.17113665389527	1	1	0.9927089175546832
GOTERM_BP_DIRECT	GO:0045132~meiotic chromosome segregation	2	0.3294892915980231	0.0837032	NUF2, SMC2	522	3	18143	23.17113665389527	1	1	0.9927089175546832
GOTERM_BP_DIRECT	GO:0071476~cellular hypotonic response	2	0.3294892915980231	0.0837032	STK39, MYLK	522	3	18143	23.17113665389527	1	1	0.9927089175546832
GOTERM_BP_DIRECT	GO:0090118~receptor-mediated endocytosis involved in cholesterol transport	2	0.3294892915980231	0.0837032	LDLR, LRP6	522	3	18143	23.17113665389527	1	1	0.9927089175546832
GOTERM_BP_DIRECT	GO:1901380~negative regulation of potassium ion transmembrane transport	2	0.3294892915980231	0.0837032	CAV1, STK39	522	3	18143	23.17113665389527	1	1	0.9927089175546832
GOTERM_BP_DIRECT	GO:0003273~cell migration involved in endocardial cushion formation	2	0.3294892915980231	0.0837032	NOTCH1, ENG	522	3	18143	23.17113665389527	1	1	0.9927089175546832
GOTERM_BP_DIRECT	GO:0090244~Wnt signaling pathway involved in somitogenesis	2	0.3294892915980231	0.0837032	SFRP2, LRP6	522	3	18143	23.17113665389527	1	1	0.9927089175546832
GOTERM_BP_DIRECT	GO:0001578~microtubule bundle formation	3	0.4942339373970346	0.0842737	MAP1B, KIF20A, CDK5RAP2	522	17	18143	6.133536173089925	1	1	0.9927089175546832
GOTERM_BP_DIRECT	GO:1902042~negative regulation of extrinsic apoptotic signaling pathway via death domain receptors	3	0.4942339373970346	0.0842737	SFRP2, TNFAIP3, ICAM1	522	17	18143	6.133536173089925	1	1	0.9927089175546832
GOTERM_BP_DIRECT	GO:0001974~blood vessel remodeling	3	0.4942339373970346	0.0842737	FOXC2, FOXC1, AXL	522	17	18143	6.133536173089925	1	1	0.9927089175546832
GOTERM_BP_DIRECT	GO:0048013~ephrin receptor signaling pathway	3	0.4942339373970346	0.0842737	EFNB2, SIPA1L1, EFNA5	522	17	18143	6.133536173089925	1	1	0.9927089175546832
GOTERM_BP_DIRECT	GO:0090263~positive regulation of canonical Wnt signaling pathway	5	0.8237232289950577	0.0891563	SFRP4, ZEB2, SFRP2, DLX5, GPC3	522	59	18143	2.945483472952789	1	1	0.9927089175546832
GOTERM_BP_DIRECT	GO:0071456~cellular response to hypoxia	4	0.6589785831960462	0.0892603	NOTCH1, EPAS1, NDNF, AQP1	522	37	18143	3.7574816195505853	1	1	0.9927089175546832
GOTERM_BP_DIRECT	GO:0048144~fibroblast proliferation	3	0.4942339373970346	0.0930662	KCNJ8, CAV1, ABCC9	522	18	18143	5.792784163473819	1	1	0.9927089175546832
GOTERM_BP_DIRECT	GO:0009966~regulation of signal transduction	4	0.6589785831960462	0.0949441	GPC3, SPRY2, STK32B, GPC6	522	38	18143	3.658600524299254	1	1	0.9927089175546832
GOTERM_BP_DIRECT	GO:0016525~negative regulation of angiogenesis	4	0.6589785831960462	0.0949441	FOXC1, GADD45A, ISM1, THBS2	522	38	18143	3.658600524299254	1	1	0.9927089175546832
GOTERM_BP_DIRECT	GO:0007204~positive regulation of cytosolic calcium ion concentration	5	0.8237232289950577	0.0978902	KISS1, JPH2, C1QTNF1, CACNA1C, CMKLR1	522	61	18143	2.848910244331386	1	1	0.9927089175546832
GOTERM_CC_DIRECT	GO:0005576~extracellular region	77	12.685337726523887	9.91071e-14	SPON2, ECM1, COL14A1, CPXM2, PROS1, WFDC1, CXCL14, WFDC2, GHR, LOC102175889, C1QTNF1, ADAMTS3, BMPER, ADAMTSL4, GLIPR2, ADAMTSL3, ENPP2, CPXM1, CCN3, PAMR1, ADAMTS6, IGFBP4, APOA1, NPNT, PDGFRL, OLFM1, VCAN, ANGPTL7, CRISPLD1, COL8A1, CHI3L1, GAS6, CFB, LAMA5, C1S, C1R, HTRA3, NDNF, THBS2, NID2, C2, C3, SCUBE2, SCUBE1, ANKH, LOC102170693, LOC102168699, FLRT3, PDGFD, ADAMTS17, GPC3, APOD, IGFBP6, …	560	1075	19868	2.5412558139534887	3.301459106097582E-11	3.300265455728548E-11	3.220979799134469E-11
GOTERM_CC_DIRECT	GO:0005615~extracellular space	76	12.520593080724876	6.29953e-10	ECM1, PROS1, SERPINE1, LOXL3, WFDC1, VLDLR, CXCL14, WFDC2, LOXL2, LOC102175889, C1QTNF1, EFEMP1, GLIPR2, ENPP2, TIMP3, CTSF, CTSC, POSTN, IGFBP4, MMP2, SERPINF2, F3, ECRG4, ACTA2, OLFM1, SFRP4, SFRP2, COL2A1, ANGPTL7, LOC108635143, CHI3L1, ANGPTL2, SERPING1, GAS6, LAMA5, COL15A1, C1S, C1R, SEMA3B, COL11A2, DPT, NDNF, LRP8, FSTL3, C3, SCUBE2, SCUBE1, LOC102170693, FLRT3, FRZB, LOC102169149, PDGFD,…	560	1264	19868	2.1332052441229656	2.0977417203305038E-7	1.0488710582200949E-7	1.0236729547193119E-7
GOTERM_CC_DIRECT	GO:0062023~collagen-containing extracellular matrix	17	2.800658978583196	9.64491e-07	COLEC12, POSTN, ECM1, COL15A1, COL11A2, THBS2, F3, COCH, MFAP5, ADAM19, ANGPTL7, MGP, GPC3, ANGPTL2, CSPG4, MATN4, GPC6	560	132	19868	4.569209956709956	3.211241587812719E-4	1.0705852509685894E-4	1.0448654851795542E-4
GOTERM_CC_DIRECT	GO:0031012~extracellular matrix	16	2.6359143327841847	2.63939e-06	SPON2, SNED1, POSTN, ECM2, MMP2, DPT, NDNF, ADAMTS3, ADAMTSL4, ADAMTSL3, OGN, ADAMTS17, TIMP3, CCN3, CD248, ADAMTS6	560	126	19868	4.505215419501134	8.785306273925153E-4	2.1972890042224795E-4	2.144501280397315E-4
GOTERM_CC_DIRECT	GO:0005874~microtubule	18	2.9654036243822075	3.41803e-05	TUBB, KIF23, KIF22, LOC102173837, CENPE, TPX2, TUBB6, TUBA1A, INCENP, KIFC1, TTLL1, MAP1B, STMN1, MAP1A, NUSAP1, BIRC5, KIF20A, KIF20B	560	193	19868	3.3088823094004436	0.01131769722466791	0.0022764070406189702	0.002221718583186683
GOTERM_CC_DIRECT	GO:0005604~basement membrane	9	1.4827018121911038	0.000207546	NTNG2, LAMA5, COL15A1, COL2A1, CCDC80, COL8A1, NPNT, NID2, LOXL2	560	58	19868	5.505295566502462	0.06678533949469645	0.011518809330811198	0.011242081178719637
GOTERM_CC_DIRECT	GO:0045171~intercellular bridge	8	1.3179571663920924	0.00105091	JPT1, CENPE, TUBB6, TUBB, KIF23, FLNC, KIF20A, KIF20B	560	57	19868	4.9794486215538845	0.2954088943867912	0.044566703107888336	0.04349603156175288
GOTERM_CC_DIRECT	GO:0005901~caveola	7	1.1532125205930808	0.00107067	CAV1, FXYD1, KCNMA1, CAVIN4, LRP8, TGFBR2, AQP1	560	42	19868	5.913095238095238	0.3000347768675643	0.044566703107888336	0.04349603156175288
GOTERM_CC_DIRECT	GO:0030496~midbody	10	1.6474464579901154	0.00164745	ANLN, CENPE, CENPF, LOC102176514, INCENP, BIRC5, KIF20A, KIF20B, MYH10, RAB11FIP4	560	97	19868	3.657584683357879	0.4225043550467227	0.05544023539825459	0.05410833785114938
GOTERM_CC_DIRECT	GO:0005737~cytoplasm	133	21.911037891268535	0.00177974	ERRFI1, FAM107A, LOXL3, AHR, AQP1, MYLK, SMC2, NUDT4, TUBB6, CAPN6, SESN3, CDH2, DPYSL3, STMN1, NUSAP1, CCN3, PIM3, KPNA2, CDK5RAP2, PLS1, ARRDC5, BORA, TSTD1, LOC102187632, IRAG1, RUNX2, CDC25B, KIAA1217, SFRP4, MAF, LOC108635143, KIF20A, KIF20B, PARPBP, UBA7, DLX5, EPAS1, STK39, NCAPG, CACNA1C, NDRG2, CCNB2, CCNB1, LOC102176514, LOC102169149, ZNF703, APOD, S100A11, GTF2A1L, FDPS, GOT1, GADD45A,…	560	3707	19868	1.2729026166711626	0.4474342602658825	0.05544023539825459	0.05410833785114938
GOTERM_CC_DIRECT	GO:0000776~kinetochore	9	1.4827018121911038	0.00183136	CENPE, CENPW, SPAG5, INCENP, NUF2, BIRC5, KIF2C, KNSTRN, MAD2L1	560	80	19868	3.991339285714285	0.4568673470601631	0.05544023539825459	0.05410833785114938
GOTERM_CC_DIRECT	GO:0009986~cell surface	19	3.130148270181219	0.00323671	CPM, NOTCH1, ITGB5, F3, LRP8, LOC102175959, RGMA, SCUBE2, C3, SFRP4, BCAM, SCUBE1, CDH2, AXL, GPC3, SDC1, ITGBL1, ENPP1, GPC6	560	311	19868	2.1675011483693156	0.6602596491221434	0.08981879564954844	0.08766098674505476
GOTERM_CC_DIRECT	GO:0005925~focal adhesion	11	1.8121911037891267	0.00374806	CNN1, NRP1, ITGB5, ACTN2, FLRT3, CAV1, FAM107A, ITGBL1, AFAP1, LPP, LIMS2	560	130	19868	3.002032967032967	0.7136238556459182	0.09600802275493067	0.09370152370976717
GOTERM_CC_DIRECT	GO:0072686~mitotic spindle	8	1.3179571663920924	0.00408257	TUBB6, TUBB, CKAP2, NUSAP1, KIF23, KIF11, KNSTRN, MAD2L1	560	72	19868	3.942063492063492	0.7439230038616444	0.0971067446109651	0.09477384984553652
GOTERM_CC_DIRECT	GO:0043235~receptor complex	9	1.4827018121911038	0.0175995	PTPRD, NOTCH1, AXL, VLDLR, LRP8, LDLR, FGFR2, TGFBR2, ENG	560	117	19868	2.7291208791208788	0.9972954204666519	0.3872910981075828	0.3779868074623555
GOTERM_CC_DIRECT	GO:0009897~external side of plasma membrane	17	2.800658978583196	0.0186873	CD86, ADGRA3, EFNA5, ICAM1, TGFBR2, GHR, THBD, CXCL12, SCUBE1, FASN, CD248, CD14, ITGA5, LDLR, LOC102184901, IL13RA1, ENG	560	319	19868	1.890707568293775	0.9981298863921252	0.3872910981075828	0.3779868074623555
GOTERM_CC_DIRECT	GO:0000939~inner kinetochore	3	0.4942339373970346	0.0197716	LOC102187615, CENPW, CENPM	560	8	19868	13.304464285714285	0.9987058577747592	0.3872910981075828	0.3779868074623555
GOTERM_CC_DIRECT	GO:0097431~mitotic spindle pole	4	0.6589785831960462	0.0229214	GPSM2, SPAG5, KIF20B, CDK5RAP2	560	22	19868	6.450649350649351	0.9995568813901271	0.4017281679665577	0.39207704080820194
GOTERM_CC_DIRECT	GO:0030017~sarcomere	4	0.6589785831960462	0.0229214	MMP2, CAVIN4, LMOD1, ABCC9	560	22	19868	6.450649350649351	0.9995568813901271	0.4017281679665577	0.39207704080820194
GOTERM_CC_DIRECT	GO:0042383~sarcolemma	6	0.9884678747940692	0.0249487	CDH2, CAV1, FLNC, ATP1B1, SGCG, AQP1	560	59	19868	3.607990314769976	0.9997781063273293	0.4094564799030371	0.39961968759305416
GOTERM_CC_DIRECT	GO:0035371~microtubule plus-end	4	0.6589785831960462	0.0258216	SPAG5, KIF2C, KNSTRN, CDK5RAP2	560	23	19868	6.170186335403727	0.999835327096478	0.4094564799030371	0.39961968759305416
GOTERM_CC_DIRECT	GO:0000793~condensed chromosome	3	0.4942339373970346	0.030617	TUBA1A, FANCD2, NCAPG	560	10	19868	10.643571428571429	0.9999681600246823	0.4327191088415641	0.4223234545751001
GOTERM_CC_DIRECT	GO:1990023~mitotic spindle midzone	3	0.4942339373970346	0.030617	CENPE, PRC1, KIF20B	560	10	19868	10.643571428571429	0.9999681600246823	0.4327191088415641	0.4223234545751001
GOTERM_CC_DIRECT	GO:0005829~cytosol	80	13.179571663920923	0.031187	NRP1, JPT1, GPSM2, GMNN, LMOD1, AKR1B1, KIF11, HNMT, SAT1, LYST, AACS, AKAP12, GHR, TUBA1A, GM2A, DPYSL3, NUF2, STMN1, PIM3, MYBL2, MAP3K8, TSC22D1, HMGCS1, LOC102187632, AFAP1, PALD1, CCNA2, ARL4C, ACLY, ZEB2, LOC102175216, INCENP, FANCD2, MAP1B, MAP1A, ZNF438, GEMIN5, MVD, KIF20B, CHST2, FOXC1, DTYMK, AHCY, STK39, HTRA2, PIK3R1, TYMS, SRM, SELENBP1, CCNB2, FLRT3, TP53INP2, RAB23, FLNA, ASL, FLN…	560	2287	19868	1.2410519083015803	0.9999738235057094	0.4327191088415641	0.4223234545751001
GOTERM_CC_DIRECT	GO:0005884~actin filament	6	0.9884678747940692	0.0380418	DIAPH3, TPM4, TPM1, PLS1, GAS7, AIF1L	560	66	19868	3.2253246753246754	0.9999975395753132	0.506717207401171	0.49454382103717887
GOTERM_CC_DIRECT	GO:0005783~endoplasmic reticulum	26	4.2833607907743	0.0444091	NOTCH1, AHCY, RASGRF2, INSIG1, TMTC2, MSMO1, ZDHHC2, ACAT1, LOXL2, EBP, MAN1C1, CTSF, LOC102182748, LOC102182127, LYNX1, TMEM30B, CAV1, LOC102189116, ELOVL6, DHCR24, NSG1, RGMA, ERG28, P4HA3, CHI3L1, PLCD4	560	617	19868	1.4950451493401251	0.999999730485758	0.562220738741383	0.5487139342070555
GOTERM_CC_DIRECT	GO:0032587~ruffle membrane	5	0.8237232289950577	0.0455855	EPS8, FAM107A, SPRY2, AIF1L, RIGI	560	48	19868	3.6956845238095233	0.9999998211718706	0.562220738741383	0.5487139342070555
GOTERM_CC_DIRECT	GO:0046696~lipopolysaccharide receptor complex	2	0.3294892915980231	0.0554812	LY96, CD14	560	2	19868	35.47857142857143	0.9999999944391695	0.6598293931249587	0.6439776359327675
GOTERM_CC_DIRECT	GO:0000785~chromatin	11	1.8121911037891267	0.0665257	ZEB2, LOC102187615, PARPBP, DLX5, NSD2, HTRA2, SNAI2, RUNX2, KLF2, MCM2, LOXL2	560	206	19868	1.8944868238557557	0.9999999998893165	0.7638989341178866	0.7455470077727121
GOTERM_CC_DIRECT	GO:0030315~T-tubule	3	0.4942339373970346	0.0731152	FXYD1, CACNA1C, ATP1B1	560	16	19868	6.652232142857143	0.9999999999895387	0.7763038387008088	0.7576538966299184
GOTERM_CC_DIRECT	GO:0005871~kinesin complex	3	0.4942339373970346	0.0731152	KIF23, KIF22, KIF20B	560	16	19868	6.652232142857143	0.9999999999895387	0.7763038387008088	0.7576538966299184
GOTERM_CC_DIRECT	GO:0015629~actin cytoskeleton	8	1.3179571663920924	0.0745998	CNN1, SIPA1L1, AXL, CALD1, FLNA, AFAP1, MYOZ3, RIGI	560	130	19868	2.1832967032967034	0.9999999999938658	0.7763038387008088	0.7576538966299184
GOTERM_CC_DIRECT	GO:0031523~Myb complex	2	0.3294892915980231	0.0820585	FLNA, MYBL2	560	3	19868	23.652380952380952	0.9999999999995857	0.8280450695407227	0.8081520948971015
GOTERM_CC_DIRECT	GO:0045121~membrane raft	6	0.9884678747940692	0.0846433	FASN, CD14, PLPP3, GPM6B, TGFBR2, ICAM1	560	83	19868	2.5647160068846815	0.999999999999838	0.8290065884990732	0.8090905143008971
GOTERM_CC_DIRECT	GO:0034364~high-density lipoprotein particle	3	0.4942339373970346	0.0898887	LOC102168699, LOC102168428, APOA1	560	18	19868	5.913095238095238	0.9999999999999761	0.8552265271152348	0.8346805444818358
GOTERM_MF_DIRECT	GO:0005509~calcium ion binding	41	6.754530477759473	7.24047e-07	SNED1, NOTCH1, C1S, C1R, PROS1, VLDLR, THBS2, NID2, LRP8, LOXL2, SCUBE2, THBD, CDH4, SCUBE1, EFEMP1, CDH2, LOC102169149, EFHD2, MAN1C1, ENPP2, HMCN1, LDLR, PAMR1, S100A11, RAB11FIP4, PLS1, S100A1, ACTN2, NPNT, S100B, AIF1L, VCAN, LOC102175216, MGP, CD248, CRELD1, PLCB1, GAS6, MATN4, PLCD4, FBN1	507	630	18513	2.3763595378979994	4.3505772506691187E-4	4.3515223262669017E-4	4.322560447223528E-4
GOTERM_MF_DIRECT	GO:0008017~microtubule binding	19	3.130148270181219	4.65348e-05	SPAG5, KIF23, KIF22, KIF11, CENPE, CENPF, DIAPH3, PRC1, KIFC1, REEP4, MAP1B, NUF2, MAP1A, NUSAP1, KIF2C, KIF20A, KIF20B, DLGAP5, CDK5RAP2	507	224	18513	3.097236897717667	0.02758060669739404	0.012480976737320265	0.012397908672512808
GOTERM_MF_DIRECT	GO:0008574~plus-end-directed microtubule motor activity	5	0.8237232289950577	6.2301e-05	CENPE, KIF22, KIF11, KIF20A, KIF20B	507	9	18513	20.285996055226825	0.03675173495757467	0.012480976737320265	0.012397908672512808
GOTERM_MF_DIRECT	GO:0017147~Wnt-protein binding	7	1.1532125205930808	9.13601e-05	SFRP4, SFRP2, FRZB, FZD4, LRP5, FZD8, LRP6	507	28	18513	9.128698224852071	0.053429581262005144	0.013726850921499766	0.013635490848810916
GOTERM_MF_DIRECT	GO:0003777~microtubule motor activity	8	1.3179571663920924	0.0006369	CENPE, KIFC1, KIF2C, KIF23, KIF22, KIF11, KIF20A, KIF20B	507	54	18513	5.409598948060487	0.3181183116205534	0.0765554332764116	0.0760459129218265
GOTERM_MF_DIRECT	GO:0005178~integrin binding	10	1.6474464579901154	0.000922778	LAMA5, CXCL12, ITGB5, ITGBL1, CCN3, ITGA5, S1PR2, PLPP3, NPNT, ICAM1	507	92	18513	3.968999228196553	0.4258389970505966	0.09243156502821119	0.09181637990323141
GOTERM_MF_DIRECT	GO:0008201~heparin binding	9	1.4827018121911038	0.00208462	NRP1, POSTN, NRP2, ECM2, COL11A2, CCN3, NDNF, THBS2, FGFRL1	507	84	18513	3.912299239222316	0.7146855191269399	0.17897936927327154	0.1777881588288571
GOTERM_MF_DIRECT	GO:0003779~actin binding	14	2.3064250411861615	0.00430774	ACTN2, TPM1, LMOD1, LSP1, EPS8, CNN1, ANLN, DIAPH3, CALD1, MAP1B, MAP1A, KCNMA1, MYOZ3, LOC102172084	507	205	18513	2.4936931736181265	0.9253199432452043	0.28800648931033934	0.2860896407957947
GOTERM_MF_DIRECT	GO:0030229~very-low-density lipoprotein particle receptor activity	3	0.4942339373970346	0.00431291	VLDLR, LRP8, LDLR	507	4	18513	27.38609467455621	0.9255527295927949	0.28800648931033934	0.2860896407957947
GOTERM_MF_DIRECT	GO:0042803~protein homodimerization activity	19	3.130148270181219	0.00486486	GADD45A, LOC102187632, GSS, INHBB, POU3F3, SRM, TBX15, CENPF, COL2A1, FLRT3, FLNA, IL17F, GPD1L, CRYM, KIF20B, RAB11FIP4, MAD2L1, MAP3K5, ENG	507	333	18513	2.0834266218881603	0.9466516868685283	0.2923777892806016	0.2904318472554395
GOTERM_MF_DIRECT	GO:0042813~Wnt receptor activity	4	0.6589785831960462	0.00590094	FZD4, LRP5, FZD8, LRP6	507	14	18513	10.432797971259511	0.971474914060538	0.30633223106912866	0.3042934142234106
GOTERM_MF_DIRECT	GO:0048306~calcium-dependent protein binding	6	0.9884678747940692	0.00611645	S100A1, LOC102169149, VLDLR, S100B, LRP8, S100A11	507	43	18513	5.095087381312784	0.9749598519574799	0.30633223106912866	0.3042934142234106
GOTERM_MF_DIRECT	GO:0003985~acetyl-CoA C-acetyltransferase activity	3	0.4942339373970346	0.0070583	ACAA2, ACAT2, ACAT1	507	5	18513	21.908875739644973	0.9858364013075446	0.32631065129382897	0.32413886659303803
GOTERM_MF_DIRECT	GO:0005200~structural constituent of cytoskeleton	6	0.9884678747940692	0.0115274	TUBB6, TUBA1A, TUBB, LOC102173837, LMNB1, GFAP	507	50	18513	4.381775147928994	0.999058645580043	0.4948536266413723	0.4915600916886843
GOTERM_MF_DIRECT	GO:0046875~ephrin receptor binding	4	0.6589785831960462	0.0163713	EFNB2, SIPA1L1, EFNA5, AQP1	507	20	18513	7.302958579881658	0.9999508469476277	0.6559427968256312	0.6515771209732142
GOTERM_MF_DIRECT	GO:0019901~protein kinase binding	14	2.3064250411861615	0.0187048	BORA, CAV1, KIF11, ATP1B1, LYST, CCNA2, CDH2, LOC102176514, CKS2, CCNYL1, CSPG4, KIF20A, MAP3K5, CDK5RAP2	507	247	18513	2.069664374865247	0.9999882078103856	0.6616638640089851	0.657260111170323
GOTERM_MF_DIRECT	GO:0034713~type I transforming growth factor beta receptor binding	3	0.4942339373970346	0.0187159	SMAD6, TGFBR2, ENG	507	8	18513	13.693047337278106	0.9999882877933123	0.6616638640089851	0.657260111170323
GOTERM_MF_DIRECT	GO:0004181~metallocarboxypeptidase activity	4	0.6589785831960462	0.0212449	CPM, CPXM2, CPE, CPXM1	507	22	18513	6.6390532544378695	0.9999975163671365	0.7068688972745062	0.7021642789898174
GOTERM_MF_DIRECT	GO:0042802~identical protein binding	26	4.2833607907743	0.0223469	GPSM2, FOXC2, NOTCH1, C1S, UHRF1, TNFAIP3, HTRA2, FGFRL1, LMNB2, AQP1, TUBA1A, SCUBE1, C1QTNF1, CDH2, IGFBP6, LDLR, UBQLN4, ACTN2, CAV1, SMAD6, GFAP, MAF, ZNF618, LCN2, KCNK1, RIGI	507	594	18513	1.5982905982905982	0.9999987380447289	0.7068688972745062	0.7021642789898174
GOTERM_MF_DIRECT	GO:0002020~protease binding	5	0.8237232289950577	0.0316514	TNFAIP3, TIMP3, LDLR, F3, ATP9A	507	44	18513	4.149408284023669	0.9999999959722141	0.9511248778795645	0.9447945958304493
GOTERM_MF_DIRECT	GO:0044548~S100 protein binding	3	0.4942339373970346	0.0348287	S100A1, S100B, S100A11	507	11	18513	9.958579881656805	0.9999999994412196	0.9967645335746239	0.9901304934177212
GOTERM_MF_DIRECT	GO:0016717~oxidoreductase activity, acting on paired donors, with oxidation of a pair of donors resulting in the reduction of molecular oxygen to two molecules of water	3	0.4942339373970346	0.0410516	FADS2, SCD, FADS1	507	12	18513	9.128698224852071	0.9999999999885463	1	0.995
GOTERM_MF_DIRECT	GO:0005516~calmodulin binding	8	1.3179571663920924	0.04162	AKAP12, CNN1, ASPM, CALD1, FASN, CACNA1C, PLCB1, CDK5RAP2	507	117	18513	2.496737976027917	0.9999999999919796	1	0.995
GOTERM_MF_DIRECT	GO:0004222~metalloendopeptidase activity	8	1.3179571663920924	0.0432516	ADAM19, ADAMTS3, ADAMTSL4, ADAMTSL3, MMP2, ADAMTS17, ADAM12, ADAMTS6	507	118	18513	2.475579179620901	0.9999999999971197	1	0.995
GOTERM_MF_DIRECT	GO:0005518~collagen binding	4	0.6589785831960462	0.0477553	C1QTNF1, LUM, PODN, COCH	507	30	18513	4.868639053254438	0.999999999999831	1	0.995
GOTERM_MF_DIRECT	GO:0038025~reelin receptor activity	2	0.3294892915980231	0.0539187	VLDLR, LRP8	507	2	18513	36.514792899408285	0.9999999999999966	1	0.995
GOTERM_MF_DIRECT	GO:0017134~fibroblast growth factor binding	3	0.4942339373970346	0.0619044	API5, FGFRL1, FGFR2	507	15	18513	7.302958579881656	1	1	0.995
GOTERM_MF_DIRECT	GO:0005515~protein binding	74	12.191103789126853	0.0661733	GPSM2, SNED1, ECM2, COL14A1, RASGRF2, WDR86, VLDLR, PEAR1, MKI67, MYLK, SMC2, CDC20, CHAF1B, ISLR, SIPA1L1, C1QTNF1, BMPER, ENC1, SH3PXD2B, KPNA2, IL13RA1, POSTN, MIA, ANKRD44, ADGRA3, F3, PARD3B, ASPM, COL2A1, FNDC1, COL8A1, GEMIN5, PDE5A, TNFRSF21, EPHA2, TAGLN, NOTCH1, UHRF2, CTTNBP2, UHRF1, HTRA3, CFI, TMTC2, HTRA2, NDNF, PIK3R1, HMGCR, THBS2, LRP8, FSTL3, C3, FLRT3, POC1A, PLXNA2, LRRC8D, CD…	507	2249	18513	1.2014649508920467	1	1	0.995
GOTERM_MF_DIRECT	GO:0001968~fibronectin binding	3	0.4942339373970346	0.0773863	LOXL3, IGFBP6, FSTL3	507	17	18513	6.443786982248521	1	1	0.995
GOTERM_MF_DIRECT	GO:0005524~ATP binding	49	8.072487644151565	0.078421	TOP2A, KIF11, AACS, MYLK, SMC2, PBK, PDK3, PIM3, MAP3K8, TK1, STK32B, MAP3K5, HELLS, KIF23, ABCC9, KIF22, RUNX2, CIT, TGFBR2, ACTA2, ACLY, KIFC1, MCM4, MYH9, KIF2C, MVD, KIF20A, KIF20B, MCM2, EPHA2, IPPK, DTYMK, NPR2, STK39, ADCY2, ACACA, PLXNA2, MYH10, ATP9A, UBE2C, GSS, ATAD2, CENPE, GCLC, AXL, TTLL1, TRIP13, FGFR2, RIGI	507	1426	18513	1.254715885042781	1	1	0.995
GOTERM_MF_DIRECT	GO:0001875~lipopolysaccharide immune receptor activity	2	0.3294892915980231	0.0797799	LY96, CD14	507	3	18513	24.34319526627219	1	1	0.995
GOTERM_MF_DIRECT	GO:0036374~glutathione hydrolase activity	2	0.3294892915980231	0.0797799	GGT7, GGT1	507	3	18513	24.34319526627219	1	1	0.995
GOTERM_MF_DIRECT	GO:0051015~actin filament binding	11	1.8121911037891267	0.0808225	CNN1, TPM4, ACTN2, TPM1, MYH9, FLNA, FLNC, MYH10, PLS1, GAS7, AIF1L	507	220	18513	1.8257396449704142	1	1	0.995
GOTERM_MF_DIRECT	GO:0140297~DNA-binding transcription factor binding	5	0.8237232289950577	0.0853175	PER1, CENPF, GMNN, CTNNB1, FLNA	507	61	18513	2.9930158114269085	1	1	0.995
GOTERM_MF_DIRECT	GO:0017154~semaphorin receptor activity	3	0.4942339373970346	0.0855346	NRP1, NRP2, PLXNA2	507	18	18513	6.085798816568047	1	1	0.995
GOTERM_MF_DIRECT	GO:0019904~protein domain specific binding	6	0.9884678747940692	0.0865187	CCNA2, GPSM2, ZNF521, RAPGEF3, RUNX2, MAP3K5	507	86	18513	2.547543690656392	1	1	0.995
GOTERM_MF_DIRECT	GO:0001228~DNA-binding transcription activator activity, RNA polymerase II-specific	12	1.9769357495881383	0.0883592	FOXC2, FOXC1, FOXD1, MAF, NOTCH1, DBP, NFIB, DLX5, MYBL2, MEOX2, MYBL1, RUNX2	507	253	18513	1.7319269359403138	1	1	0.995
GOTERM_MF_DIRECT	GO:0005506~iron ion binding	9	1.4827018121911038	0.090495	TPH2, SCD, P4HA3, LOC102187632, CYP4V2, CYP51A1, LCN2, LOC102189116, MSMO1	507	168	18513	1.956149619611158	1	1	0.995
KEGG_PATHWAY	chx04610:Complement and coagulation cascades	15	2.471169686985173	2.38757e-06	LOC102182127, C1S, C1R, PROS1, CFI, SERPINE1, SERPINF2, LOC102189753, F3, C2, C3, THBD, LOC102170693, SERPING1, CFB	313	94	9382	4.783155461899258	7.255597372184397E-4	5.798589051949282E-4	5.513412541197678E-4
KEGG_PATHWAY	chx04820:Cytoskeleton in muscle cells	24	3.9538714991762767	3.80235e-06	TPM4, ITGB5, ACTN2, COL11A2, TPM1, LMOD1, ATP1B1, THBS2, ENO3, NID2, LMNB2, LMNB1, VCAN, DIAPH3, TNNT3, COL9A1, SDC1, MYH9, MYOZ3, FLNC, ITGA5, MYH10, SGCG, FBN1	313	237	9382	3.0353864197031584	0.0011552498390279275	5.798589051949282E-4	5.513412541197678E-4
KEGG_PATHWAY	chx00100:Steroid biosynthesis	7	1.1532125205930808	3.36753e-05	NSDHL, EBP, CYP51A1, MSMO1, DHCR24, DHCR7, LSS	313	20	9382	10.49105431309904	0.010185240142778218	0.002796017419993585	0.0026585083665512776
KEGG_PATHWAY	chx05133:Pertussis	12	1.9769357495881383	4.34162e-05	C3, LOC102170693, C1S, C1R, CASP3, SERPING1, LOC102189753, LY96, FOS, CD14, ITGA5, C2	313	77	9382	4.671341438114601	0.013112095947932945	0.002796017419993585	0.0026585083665512776
KEGG_PATHWAY	chx00900:Terpenoid backbone biosynthesis	7	1.1532125205930808	4.58364e-05	FDPS, HMGCS1, LOC102191533, MVD, HMGCR, ACAT2, ACAT1	313	21	9382	9.991480298189563	0.013837933368694655	0.002796017419993585	0.0026585083665512776
KEGG_PATHWAY	chx04814:Motor proteins	19	3.130148270181219	9.05692e-05	DCTN5, TPM4, TUBB, TPM1, KIF23, KIF22, KIF11, LOC102173837, ACTA2, CENPE, TUBB6, TUBA1A, KIFC1, TNNT3, MYH9, KIF2C, KIF20A, KIF20B, MYH10	313	196	9382	2.9056855969224746	0.02715866696302427	0.004603933705427466	0.0043775107363080825
KEGG_PATHWAY	chx01212:Fatty acid metabolism	10	1.6474464579901154	0.000167549	FADS2, ACAA2, SCD, FASN, ELOVL6, FADS1, ACACA, ACAT2, HACD4, ACAT1	313	61	9382	4.913842769601424	0.04966344903166375	0.007300339172093663	0.00694130609805627
KEGG_PATHWAY	chx04933:AGE-RAGE signaling pathway in diabetic complications	12	1.9769357495881383	0.000601644	THBD, LOC102175889, CASP3, MMP2, SERPINE1, VEGFC, PIK3R1, PLCB1, F3, PLCD4, TGFBR2, ICAM1	313	103	9382	3.492167871211886	0.1671941116892739	0.022937661564012075	0.021809579847749186
KEGG_PATHWAY	chx04210:Apoptosis	14	2.3064250411861615	0.00136486	GADD45A, HTRA2, PIK3R1, FOS, LOC102173837, LOC102175959, LMNB2, LMNB1, TUBA1A, CASP3, BIRC5, CTSF, CTSC, MAP3K5	313	149	9382	2.816390419623904	0.33979306567282563	0.045793916145751075	0.0435417563353043
KEGG_PATHWAY	chx01100:Metabolic pathways	76	12.520593080724876	0.00150144	ACAA2, GALNT16, GALNT15, AKR1B1, MSMO1, HNMT, SAT1, ENO3, AACS, GALNT10, FADS2, NSDHL, SPTLC3, LOC102191533, ENPP2, ENPP1, TK1, GGT1, FADS1, LOC102184887, ARG2, HMGCS1, LOC102187632, ELOVL6, BPGM, LSS, SIRT3, ACLY, TST, LOC102175216, PDE5A, MVD, PLPP3, PLCB1, IPPK, TPH2, DTYMK, AHCY, GALT, NPR2, ADCY2, HMGCR, TYMS, HSD17B10, ACACA, ACAT2, SRM, ACAT1, HACD4, SELENBP1, EBP, OXCT1, RDH11, DSEL, NSD2…	313	1631	9382	1.3967244071043656	0.36668080210243237	0.045793916145751075	0.0435417563353043
KEGG_PATHWAY	chx00280:Valine, leucine and isoleucine degradation	8	1.3179571663920924	0.0024071	ACAA2, HMGCS1, OXCT1, LOC102187632, HSD17B10, AACS, ACAT2, ACAT1	313	56	9382	4.282062984938384	0.5193619407918433	0.06674234039277706	0.06345993020952573
KEGG_PATHWAY	chx04270:Vascular smooth muscle contraction	13	2.14168039538715	0.00321082	PPP1R14A, NPR2, IRAG1, ADCY2, CACNA1C, MYLK, ACTA2, LOC102175216, CALD1, KCNMA1, MYH9, PLCB1, MYH10	313	145	9382	2.6873636664096066	0.6238092027262552	0.08160827156706922	0.0775947500145904
KEGG_PATHWAY	chx04936:Alcoholic liver disease	13	2.14168039538715	0.00423072	TCF7L1, LOC102189753, LY96, ACACA, C2, C3, LOC102170693, SCD, FASN, CASP3, CTNNB1, CD14, MAP3K5	313	150	9382	2.597784877529286	0.724417639208204	0.09925931682072457	0.09437771107544303
KEGG_PATHWAY	chx00270:Cysteine and methionine metabolism	7	1.1532125205930808	0.00658819	MPST, GCLC, AHCY, GOT1, TST, GSS, SRM	313	51	9382	4.114138946313349	0.8659358131328174	0.14352844357213607	0.13646966765875232
KEGG_PATHWAY	chx04110:Cell cycle	13	2.14168039538715	0.00775372	CDKN1C, PCNA, GADD45A, CDC25B, CCNA2, MAD2L2, CDC20, CCNB2, CCNB1, MCM4, TRIP13, MAD2L1, MCM2	313	162	9382	2.4053563680826726	0.906174433644167	0.1523186814581196	0.14482759876345797
KEGG_PATHWAY	chx04115:p53 signaling pathway	9	1.4827018121911038	0.00818653	CCNB2, CCNB1, RRM2, SESN3, GADD45A, CASP3, SERPINE1, LOC102175959, ZNF385A	313	87	9382	3.100804230472623	0.9178284830850301	0.1523186814581196	0.14482759876345797
KEGG_PATHWAY	chx05418:Fluid shear stress and atherosclerosis	12	1.9769357495881383	0.00848989	THBD, LOC102175889, DUSP1, MMP2, CAV1, SDC1, CTNNB1, PIK3R1, FOS, KLF2, MAP3K5, ICAM1	313	144	9382	2.4978700745473907	0.9251258068924367	0.1523186814581196	0.14482759876345797
KEGG_PATHWAY	chx05150:Staphylococcus aureus infection	9	1.4827018121911038	0.00997333	C3, LOC102170693, C1S, C1R, CFI, LOC102189753, CFB, C2, ICAM1	313	90	9382	2.997444089456869	0.9525041298528207	0.16899252959822678	0.16068142158519924
KEGG_PATHWAY	chx04010:MAPK signaling pathway	19	3.130148270181219	0.0109915	DUSP1, GADD45A, RASGRF2, VEGFC, CACNA1C, FOS, EFNA5, TGFBR2, CDC25B, LOC102175216, CASP3, PDGFD, STMN1, FLNA, MAP3K8, CD14, FGFR2, MAP3K5, EPHA2	313	299	9382	1.9047303578488466	0.9652621228932318	0.17256587317110064	0.1640790269495711
KEGG_PATHWAY	chx04914:Progesterone-mediated oocyte maturation	9	1.4827018121911038	0.0113158	CCNA2, MAD2L2, CCNB2, CCNB1, ADCY2, PIK3R1, KIF22, MAD2L1, CDC25B	313	92	9382	2.9322822614251978	0.9685580701173959	0.17256587317110064	0.1640790269495711
KEGG_PATHWAY	chx00650:Butanoate metabolism	5	0.8237232289950577	0.014783	HMGCS1, OXCT1, AACS, ACAT2, ACAT1	313	29	9382	5.168007050787705	0.9891930895319311	0.21470494947408308	0.20414568966388227
KEGG_PATHWAY	chx01040:Biosynthesis of unsaturated fatty acids	5	0.8237232289950577	0.0166217	FADS2, SCD, ELOVL6, FADS1, HACD4	313	30	9382	4.9957401490947815	0.9938754622917306	0.2304367235671501	0.21910376994909353
KEGG_PATHWAY	chx04510:Focal adhesion	14	2.3064250411861615	0.0180113	LAMA5, SHC2, ITGB5, CAV1, VEGFC, PIK3R1, THBS2, MYLK, COL2A1, PDGFD, COL9A1, CTNNB1, FLNA, ITGA5	313	203	9382	2.067202820315082	0.9960155442489296	0.2388458980502096	0.22709937847396977
KEGG_PATHWAY	chx05205:Proteoglycans in cancer	14	2.3064250411861615	0.0201667	ITGB5, FZD4, LUM, CAV1, MMP2, FZD8, PIK3R1, CASP3, GPC3, SDC1, CTNNB1, FLNA, TIMP3, ITGA5	313	206	9382	2.0370979248736	0.9979569989036787	0.2562850222555855	0.24368084083317967
KEGG_PATHWAY	chx05412:Arrhythmogenic right ventricular cardiomyopathy	8	1.3179571663920924	0.0268936	TCF7L1, CDH2, ITGB5, ACTN2, CTNNB1, ITGA5, CACNA1C, SGCG	313	88	9382	2.7249491722335173	0.9997483790904772	0.3176570562729678	0.30203457809560874
KEGG_PATHWAY	chx05224:Breast cancer	11	1.8121911037891267	0.0279005	SHC2, TCF7L1, NOTCH1, GADD45A, FZD4, LRP5, FZD8, CTNNB1, PIK3R1, FOS, LRP6	313	150	9382	2.1981256656017036	0.99981632387484	0.3176570562729678	0.30203457809560874
KEGG_PATHWAY	chx05210:Colorectal cancer	8	1.3179571663920924	0.0283913	TCF7L1, GADD45A, CASP3, CTNNB1, BIRC5, PIK3R1, FOS, TGFBR2	313	89	9382	2.6943317658039274	0.99984246309353	0.3176570562729678	0.30203457809560874
KEGG_PATHWAY	chx04926:Relaxin signaling pathway	10	1.6474464579901154	0.0291774	ACTA2, SHC2, GNG4, MMP2, VEGFC, ADCY2, PIK3R1, FOS, PLCB1, TGFBR2	313	130	9382	2.3057262226591297	0.9998768235235768	0.3176570562729678	0.30203457809560874
KEGG_PATHWAY	chx05226:Gastric cancer	11	1.8121911037891267	0.0302035	SHC2, TCF7L1, GADD45A, FZD4, LRP5, FZD8, CTNNB1, PIK3R1, FGFR2, TGFBR2, LRP6	313	152	9382	2.1692029594753657	0.9999106875677256	0.3176570562729678	0.30203457809560874
KEGG_PATHWAY	chx04310:Wnt signaling pathway	12	1.9769357495881383	0.0317012	VANGL1, FOSL1, SFRP4, TCF7L1, SFRP2, FRZB, FZD4, LRP5, FZD8, CTNNB1, PLCB1, LRP6	313	175	9382	2.0553902327704243	0.9999441719068927	0.32229574747216316	0.3064451369407453
KEGG_PATHWAY	chx00330:Arginine and proline metabolism	6	0.9884678747940692	0.032996	ARG2, GOT1, P4HA3, LOC102189116, SAT1, SRM	313	54	9382	3.3304934327298543	0.9999628294273087	0.3246377036219576	0.3086719149192384
KEGG_PATHWAY	chx04512:ECM-receptor interaction	8	1.3179571663920924	0.0367283	LAMA5, COL2A1, ITGB5, COL9A1, SDC1, ITGA5, NPNT, THBS2	313	94	9382	2.551016246346271	0.9999885279887916	0.3500663338482089	0.3328499567737068
KEGG_PATHWAY	chx00920:Sulfur metabolism	3	0.4942339373970346	0.0415848	MPST, SELENBP1, TST	313	10	9382	8.992332268370607	0.9999975321283271	0.38434436618937196	0.3654421842456323
KEGG_PATHWAY	chx04550:Signaling pathways regulating pluripotency of stem cells	10	1.6474464579901154	0.0471285	DLX5, FZD4, ID2, ID4, FZD8, CTNNB1, INHBB, PIK3R1, INHBA, FGFR2	313	142	9382	2.110876119335823	0.9999995769006165	0.42277012348858783	0.40197815020226385
KEGG_PATHWAY	chx04145:Phagosome	11	1.8121911037891267	0.0485158	C3, COLEC12, TUBB6, TUBA1A, ITGB5, C1R, TUBB, CD14, ITGA5, LOC102173837, THBS2	313	165	9382	1.9982960596379127	0.9999997283090711	0.4227808863426798	0.4019883837356628
KEGG_PATHWAY	chx05200:Pathways in cancer	26	4.2833607907743	0.0535326	LAMA5, NOTCH1, EPAS1, LRP5, ADCY2, PIK3R1, LRP6, GNG4, CASP3, IL13RA1, IL15RA, TCF7L1, GADD45A, FZD4, MMP2, FZD8, VEGFC, FOS, TGFBR2, CCNA2, CXCL12, CKS2, CTNNB1, BIRC5, PLCB1, FGFR2	313	536	9382	1.4539840732440035	0.9999999455340267	0.45353979803871936	0.43123456206960203
KEGG_PATHWAY	chx00480:Glutathione metabolism	6	0.9884678747940692	0.0578241	GGT7, GCLC, RRM2, GSS, GGT1, SRM	313	63	9382	2.8547086566255895	0.999999986318839	0.47168917557379925	0.4484913472668911
KEGG_PATHWAY	chx04668:TNF signaling pathway	9	1.4827018121911038	0.0587678	LOC102175889, CASP3, VEGFC, TNFAIP3, MAP3K8, PIK3R1, FOS, MAP3K5, ICAM1	313	126	9382	2.141031492469192	0.9999999899117575	0.47168917557379925	0.4484913472668911
KEGG_PATHWAY	chx04216:Ferroptosis	5	0.8237232289950577	0.0657301	GCLC, GSS, SLC7A11, CP, SAT1	313	46	9382	3.2580914015835534	0.999999998944156	0.5140429132968246	0.48876211428222677
KEGG_PATHWAY	chx04540:Gap junction	7	1.1532125205930808	0.0723844	TUBB6, TUBA1A, PDGFD, TUBB, ADCY2, PLCB1, LOC102173837	313	88	9382	2.3843305257043275	0.999999999879806	0.5519311870627299	0.5247870303219399
KEGG_PATHWAY	chx04350:TGF-beta signaling pathway	8	1.3179571663920924	0.0764213	ID2, ID4, INHBB, INHBA, SMAD6, RGMA, TGFBR2, FBN1	313	111	9382	2.160320064473419	0.9999999999680793	0.5583948435107756	0.5309328020266392
KEGG_PATHWAY	chx05417:Lipid and atherosclerosis	13	2.14168039538715	0.0768937	LY96, APOA1, VLDLR, PIK3R1, FOS, LOC102175959, ICAM1, LOC102175889, CASP3, CD14, PLCB1, LDLR, MAP3K5	313	227	9382	1.716597936693361	0.9999999999726776	0.5583948435107756	0.5309328020266392
KEGG_PATHWAY	chx04928:Parathyroid hormone synthesis, secretion and action	8	1.3179571663920924	0.085317	MAFB, LRP5, STK39, ADCY2, FOS, PLCB1, RUNX2, LRP6	313	114	9382	2.1034695364609606	0.9999999999983163	0.6036683505716195	0.5739797431664578
KEGG_PATHWAY	chx05132:Salmonella infection	14	2.3064250411861615	0.0889591	DCTN5, TCF7L1, TUBB, LY96, FOS, LOC102173837, LOC102175959, TUBB6, TUBA1A, CASP3, RHOJ, CTNNB1, FLNA, CD14	313	258	9382	1.6265200485424869	0.9999999999994994	0.6036683505716195	0.5739797431664578
KEGG_PATHWAY	chx04657:IL-17 signaling pathway	7	1.1532125205930808	0.0890658	FOSL1, LOC102175889, CASP3, LCN2, TNFAIP3, IL17F, FOS	313	93	9382	2.2561407124944175	0.9999999999995169	0.6036683505716195	0.5739797431664578
KEGG_PATHWAY	chx05146:Amoebiasis	8	1.3179571663920924	0.0915629	LAMA5, ARG2, LOC108635143, CASP3, PIK3R1, CD14, PLCB1, LOC102181826	313	116	9382	2.067202820315082	0.9999999999997903	0.607102166199594	0.5772446826160074
KEGG_PATHWAY	chx05166:Human T-cell leukemia virus 1 infection	13	2.14168039538715	0.093664	NRP1, FDPS, IL15RA, ADCY2, PIK3R1, FOS, ICAM1, TGFBR2, CCNA2, CDC20, FOSL1, CCNB2, MAD2L1	313	235	9382	1.6581605601250764	0.9999999999998963	0.6078196267307421	0.5779268582030007

## Sheet: Table S4
Table S4. Enrichment analysis of genetic adaptation genes
Category	Term	Count	%	PValue	Genes	List Total	Pop Hits	Pop Total	Fold Enrichment	Bonferroni	Benjamini	FDR
GOTERM_BP_DIRECT	GO:0006956~complement activation	8	1.263823064770932	3.21928e-07	C3, LOC102170693, C1S, C1R, CFI, LOC102189753, CFB, C2	547	17	18143	15.608560060221528	5.699715825077112E-4	5.698120585744621E-4	5.66270853690666E-4
GOTERM_BP_DIRECT	GO:0030198~extracellular matrix organization	16	2.527646129541864	1.04923e-06	VIT, POSTN, COL15A1, ECM2, MIA, MMP2, NDNF, NPNT, GFAP, ADAMTS3, CCDC80, ADAMTSL4, ADAMTSL3, ADAMTS17, RECK, ADAMTS6	547	110	18143	4.824464018613927	0.0018564544292059004	9.285647879284531E-4	9.227940463085587E-4
GOTERM_BP_DIRECT	GO:0006695~cholesterol biosynthetic process	8	1.263823064770932	3.46741e-06	EBP, HMGCS1, INSIG1, LOC102191533, MVD, HMGCR, DHCR7, LSS	547	23	18143	11.536761783642	0.006121974851089895	0.0020457709727184224	0.002033057141814523
GOTERM_BP_DIRECT	GO:0030199~collagen fibril organization	8	1.263823064770932	1.13119e-05	FOXC2, FOXC1, COL2A1, SFRP2, COL14A1, COL11A2, DPT, LOXL2	547	27	18143	9.827611889769111	0.019834072499975708	0.005005495677914535	0.004974388077656308
GOTERM_BP_DIRECT	GO:0060070~canonical Wnt signaling pathway	11	1.7377567140600316	7.14501e-05	SFRP4, TCF7L1, SFRP2, FOXD1, FRZB, FZD4, LRP5, FZD8, CTNNB1, PLPP3, LRP6	547	74	18143	4.930406640644302	0.1188633884092829	0.0252933259932369	0.02513613583169701
GOTERM_BP_DIRECT	GO:0090307~mitotic spindle assembly	7	1.1058451816745656	0.000336146	UHRF1, KIFC1, FLNA, MYBL2, KIF11, KIF20A, KIF20B	547	32	18143	7.255541590493602	0.44866601558724784	0.09916304775611708	0.09854678022768923
GOTERM_BP_DIRECT	GO:0045766~positive regulation of angiogenesis	9	1.4218009478672986	0.000412655	C3, SFRP2, VEGFC, CHI3L1, F3, RAPGEF3, TGFBR2, AQP1, ENG	547	60	18143	4.975228519195612	0.5185547348714628	0.10434274956330164	0.10369429179765399
GOTERM_BP_DIRECT	GO:0007052~mitotic spindle organization	7	1.1058451816745656	0.000557803	GPSM2, CENPE, NUF2, STMN1, TACC3, KIF22, DLGAP5	547	35	18143	6.63363802559415	0.6277330120302609	0.12341381871506892	0.12264684018068148
GOTERM_BP_DIRECT	GO:0006958~complement activation, classical pathway	6	0.9478672985781991	0.000640842	C3, LOC102170693, C1S, C1R, LOC102189753, C2	547	24	18143	8.292047531992687	0.6786727062760998	0.12603226837417225	0.12524901698879606
GOTERM_BP_DIRECT	GO:0007155~cell adhesion	17	2.6856240126382307	0.00117031	SPON2, LAMA5, POSTN, S100B, ATP1B1, F11R, NPNT, THBS2, THBS4, HAPLN1, PARD3B, VCAN, NINJ1, FLOT2, CTNNB1, CCN3, ITGA5	547	222	18143	2.5399064512410034	0.8742960914926016	0.20714420210941759	0.20585686526015
GOTERM_BP_DIRECT	GO:0003214~cardiac left ventricle morphogenesis	4	0.631911532385466	0.0013557	SFRP2, NOTCH1, CPE, TGFBR2	547	8	18143	16.584095063985373	0.9095153082986656	0.21814454004254444	0.2167888395112066
GOTERM_BP_DIRECT	GO:0043066~negative regulation of apoptotic process	15	2.3696682464454977	0.00161779	TSC22D1, API5, PIK3R1, SMAD6, POU3F3, AQP1, RNF144B, SH3RF2, GCLC, AXL, FASN, FLNA, PIM3, CRYAB, MAD2L1	547	187	18143	2.660550010265033	0.9431552059311477	0.2242437488649335	0.22285014364599887
GOTERM_BP_DIRECT	GO:0035567~non-canonical Wnt signaling pathway	5	0.7898894154818324	0.00177368	SFRP4, SFRP2, FRZB, FZD4, FZD8	547	18	18143	9.213386146658543	0.9568889179333345	0.2242437488649335	0.22285014364599887
GOTERM_BP_DIRECT	GO:0010811~positive regulation of cell-substrate adhesion	5	0.7898894154818324	0.00177368	VIT, ECM2, CCDC80, NDNF, NPNT	547	18	18143	9.213386146658543	0.9568889179333345	0.2242437488649335	0.22285014364599887
GOTERM_BP_DIRECT	GO:0038084~vascular endothelial growth factor signaling pathway	4	0.631911532385466	0.00198824	NRP1, FOXC1, NRP2, VEGFC	547	9	18143	14.741417834653667	0.9705387109958985	0.23461231728710466	0.2331542746372978
GOTERM_BP_DIRECT	GO:0000281~mitotic cytokinesis	6	0.9478672985781991	0.00249071	ANLN, INCENP, STMN1, CKAP2, NUSAP1, MYH10	547	32	18143	6.219035648994515	0.9879241863794526	0.26312745037749363	0.26149219503616455
GOTERM_BP_DIRECT	GO:0010467~gene expression	8	1.263823064770932	0.00252721	TUBA1A, ANKH, KCNJ8, NFIB, RASAL2, RUNX2, GFAP, RIGI	547	62	18143	4.279766468125258	0.988681977714061	0.26312745037749363	0.26149219503616455
GOTERM_BP_DIRECT	GO:0003148~outflow tract septum morphogenesis	4	0.631911532385466	0.00277715	NRP2, SMAD6, TGFBR2, ENG	547	10	18143	13.2672760511883	0.992738578851862	0.2730866893306329	0.27138954041388885
GOTERM_BP_DIRECT	GO:0030154~cell differentiation	21	3.3175355450236967	0.00352983	FOXC2, NRP2, FOXC1, FOXD1, NOTCH1, DLX5, RARRES2, SEMA3B, NR1D1, NDRG2, SMAD6, ETV4, FSTL3, TGFBR2, SFRP4, FOXS1, LOC108634620, ID2, MGP, ID4, SIM1	547	340	18143	2.0486235079040758	0.9980933229721205	0.32883180947467067	0.3267882219581614
GOTERM_BP_DIRECT	GO:0030500~regulation of bone mineralization	4	0.631911532385466	0.00373376	ECM1, ANKH, MGP, ENPP1	547	11	18143	12.06116004653482	0.9986730477429365	0.33043805893639716	0.32838448907860035
GOTERM_BP_DIRECT	GO:0014032~neural crest cell development	4	0.631911532385466	0.00486794	FOXC2, FOXC1, CDH2, SNAI2	547	12	18143	11.056063375990249	0.9998234972621114	0.3646105794695165	0.3623446380151862
GOTERM_BP_DIRECT	GO:0001569~branching involved in blood vessel morphogenesis	4	0.631911532385466	0.00486794	FOXC2, SFRP2, TGFBR2, ENG	547	12	18143	11.056063375990249	0.9998234972621114	0.3646105794695165	0.3623446380151862
GOTERM_BP_DIRECT	GO:0000226~microtubule cytoskeleton organization	10	1.579778830963665	0.00499455	TUBB6, TUBA1A, PRC1, TTLL1, MAP1B, TUBB, MAP1A, LOC102173837, PARD3B, CDK5RAP2	547	107	18143	3.0998308530813787	0.9998591066908178	0.3646105794695165	0.3623446380151862
GOTERM_BP_DIRECT	GO:0007059~chromosome segregation	7	1.1058451816745656	0.00500258	DSN1, CENPW, INCENP, BIRC5, KNSTRN, DLGAP5, CDK5RAP2	547	53	18143	4.380704356524438	0.9998611059755333	0.3646105794695165	0.3623446380151862
GOTERM_BP_DIRECT	GO:0006750~glutathione biosynthetic process	3	0.47393364928909953	0.00520988	GCLC, GSS, GGT1	547	4	18143	24.87614259597806	0.9999039673487901	0.3646105794695165	0.3623446380151862
GOTERM_BP_DIRECT	GO:0050731~positive regulation of peptidyl-tyrosine phosphorylation	6	0.9478672985781991	0.00535586	GHR, NRP1, CSPG4, PLPP3, LRP8, THBS4	547	38	18143	5.237082651784855	0.9999259465020928	0.3646105794695165	0.3623446380151862
GOTERM_BP_DIRECT	GO:0051301~cell division	12	1.8957345971563981	0.00574686	CDC20, TPX2, ASPM, CCNB2, CCNB1, DSN1, SPAG5, CDCA3, INCENP, CKS2, NCAPG, CDC25B	547	150	18143	2.65345521023766	0.9999630908314804	0.3767387509689752	0.3743974366974166
GOTERM_BP_DIRECT	GO:0001894~tissue homeostasis	4	0.631911532385466	0.00618819	COL2A1, NFIB, TP53INP2, COL11A2	547	13	18143	10.205596962452537	0.9999831866567057	0.3911821399350098	0.3887510644890859
GOTERM_BP_DIRECT	GO:0060976~coronary vasculature development	4	0.631911532385466	0.00770176	KCNJ8, ABCC9, SMAD6, ADAMTS6	547	14	18143	9.476625750848784	0.9999988692281575	0.4544037274245207	0.4515797494574756
GOTERM_BP_DIRECT	GO:0001657~ureteric bud development	4	0.631911532385466	0.00770176	FOXC2, FOXC1, SIM1, SMAD6	547	14	18143	9.476625750848784	0.9999988692281575	0.4544037274245207	0.4515797494574756
GOTERM_BP_DIRECT	GO:2001046~positive regulation of integrin-mediated signaling pathway	3	0.47393364928909953	0.00851042	LOXL3, FLNA, LIMS2	547	5	18143	19.90091407678245	0.9999997331178969	0.48591767214323506	0.4828978448022319
GOTERM_BP_DIRECT	GO:0002062~chondrocyte differentiation	5	0.7898894154818324	0.00936092	COL2A1, NFIB, COL11A2, CCN3, RUNX2	547	28	18143	5.922891094280491	0.9999999416191729	0.4918852023753165	0.48882828868823835
GOTERM_BP_DIRECT	GO:0048010~vascular endothelial growth factor receptor signaling pathway	4	0.631911532385466	0.0094147	NRP1, FOXC2, FOXC1, VEGFC	547	15	18143	8.844850700792199	0.9999999469700356	0.4918852023753165	0.48882828868823835
GOTERM_BP_DIRECT	GO:0007160~cell-matrix adhesion	7	1.1058451816745656	0.00989852	SNED1, BCAM, ITGB5, ITGBL1, ITGA5, NPNT, NID2	547	61	18143	3.806185752390086	0.9999999776763623	0.4918852023753165	0.48882828868823835
GOTERM_BP_DIRECT	GO:0007179~transforming growth factor beta receptor signaling pathway	6	0.9478672985781991	0.0100044	ITGB5, BAMBI, SMAD6, NPNT, TGFBR2, ENG	547	44	18143	4.522935017450557	0.9999999815295939	0.4918852023753165	0.48882828868823835
GOTERM_BP_DIRECT	GO:1990830~cellular response to leukemia inhibitory factor	6	0.9478672985781991	0.0100044	HELLS, NRP2, VEGFC, MYBL2, SRM, ICAM1	547	44	18143	4.522935017450557	0.9999999815295939	0.4918852023753165	0.48882828868823835
GOTERM_BP_DIRECT	GO:0006936~muscle contraction	5	0.7898894154818324	0.0106056	TPM4, CALD1, TPM1, TNNT3, LMOD1	547	29	18143	5.718653470339785	0.9999999937004969	0.5014391609935519	0.4983228724224055
GOTERM_BP_DIRECT	GO:0097746~blood vessel diameter maintenance	4	0.631911532385466	0.011332	SCPEP1, FOXC2, FOXC1, GCLC	547	16	18143	8.292047531992687	0.9999999982843516	0.5014391609935519	0.4983228724224055
GOTERM_BP_DIRECT	GO:0001837~epithelial to mesenchymal transition	4	0.631911532385466	0.011332	LOXL3, SNAI2, TGFBR2, LOXL2	547	16	18143	8.292047531992687	0.9999999982843516	0.5014391609935519	0.4983228724224055
GOTERM_BP_DIRECT	GO:0006636~unsaturated fatty acid biosynthetic process	4	0.631911532385466	0.011332	FADS2, SCD, ELOVL6, FADS1	547	16	18143	8.292047531992687	0.9999999982843516	0.5014391609935519	0.4983228724224055
GOTERM_BP_DIRECT	GO:0000278~mitotic cell cycle	8	1.263823064770932	0.0124706	ASPM, CENPE, CENPF, TUBB6, TUBA1A, CENPW, TUBB, LOC102173837	547	83	18143	3.1969339882381447	0.9999999997771098	0.5341354067798072	0.5308159212009496
GOTERM_BP_DIRECT	GO:0007411~axon guidance	10	1.579778830963665	0.0126744	EFNB2, NRP1, LAMA5, NRP2, CXCL12, FOXD1, FLRT3, SEMA3B, EFNA5, EPHA2	547	124	18143	2.674854042578286	0.9999999998453446	0.5341354067798072	0.5308159212009496
GOTERM_BP_DIRECT	GO:0006954~inflammatory response	13	2.0537124802527646	0.0131078	RARRES2, LOXL3, STK39, LOC102189753, C3, LOC102175889, LOC102170693, AXL, FASN, CHI3L1, IL17F, CD14, CMKLR1	547	191	18143	2.257520794050365	0.9999999999289347	0.5395541978754741	0.5362010361937621
GOTERM_BP_DIRECT	GO:0001958~endochondral ossification	4	0.631911532385466	0.0134575	FOXC1, COL2A1, DLX5, RUNX2	547	17	18143	7.804280030110764	0.9999999999620601	0.5413577076075887	0.5379933376733043
GOTERM_BP_DIRECT	GO:0033627~cell adhesion mediated by integrin	5	0.7898894154818324	0.0149629	ITGB5, ITGBL1, CCN3, ITGA5, ICAM1	547	32	18143	5.18252970749543	0.9999999999974619	0.5727572307336929	0.5691977225200937
GOTERM_BP_DIRECT	GO:0034976~response to endoplasmic reticulum stress	5	0.7898894154818324	0.0149629	KCNJ8, RASGRF2, RNF183, PIK3R1, THBS4	547	32	18143	5.18252970749543	0.9999999999974619	0.5727572307336929	0.5691977225200937
GOTERM_BP_DIRECT	GO:0016477~cell migration	11	1.7377567140600316	0.0154397	LAMA5, ITGB5, AXL, LOC108634550, GPC3, ITGBL1, SDC1, TNFAIP3, CD248, IGFBP6, GPC6	547	150	18143	2.432333942717855	0.9999999999989232	0.5727572307336929	0.5691977225200937
GOTERM_BP_DIRECT	GO:0002040~sprouting angiogenesis	4	0.631911532385466	0.0157942	NOTCH1, VEGFC, RECK, LOXL2	547	18	18143	7.370708917326834	0.999999999999431	0.5727572307336929	0.5691977225200937
GOTERM_BP_DIRECT	GO:0007018~microtubule-based movement	8	1.263823064770932	0.015856	CENPE, KIFC1, KIF2C, KIF23, KIF22, KIF11, KIF20A, KIF20B	547	87	18143	3.0499485175145518	0.9999999999994909	0.5727572307336929	0.5691977225200937
GOTERM_BP_DIRECT	GO:0007605~sensory perception of sound	7	1.1058451816745656	0.0163837	COL2A1, COL11A2, SNAI2, LHFPL3, CRYM, SOBP, COCH	547	68	18143	3.4143725131734595	0.999999999999803	0.5799842849926647	0.5763798628825408
GOTERM_BP_DIRECT	GO:0048844~artery morphogenesis	3	0.47393364928909953	0.0171706	FOXC2, FOXC1, LDLR	547	7	18143	14.214938626273177	0.9999999999999523	0.595772422296176	0.5920698818186292
GOTERM_BP_DIRECT	GO:0007219~Notch signaling pathway	7	1.1058451816745656	0.0175029	SNED1, FOXC2, FOXC1, NOTCH1, SNAI2, SORBS2, TGFBR2	547	69	18143	3.36488885356225	0.9999999999999738	0.595772422296176	0.5920698818186292
GOTERM_BP_DIRECT	GO:0030335~positive regulation of cell migration	9	1.4218009478672986	0.0180238	SH3RF2, CXCL12, NOTCH1, ARHGEF39, PDGFD, SEMA3B, FAM107A, SNAI2, MYLK	547	110	18143	2.713761010470334	0.9999999999999898	0.6019279384903005	0.5981871433923381
GOTERM_BP_DIRECT	GO:0009653~anatomical structure morphogenesis	6	0.9478672985781991	0.0197058	FOXC2, FOXS1, FOXC1, FOXD1, CSPG4, SMAD6	547	52	18143	3.8270988609197016	0.9999999999999996	0.645911934931924	0.6418977929634205
GOTERM_BP_DIRECT	GO:0043010~camera-type eye development	4	0.631911532385466	0.0211091	FOXC2, FOXC1, EFEMP1, CACNA1C	547	20	18143	6.63363802559415	1	0.6793278574573446	0.6751060459138244
GOTERM_BP_DIRECT	GO:0060236~regulation of mitotic spindle organization	3	0.47393364928909953	0.0224423	TPX2, GPSM2, BORA	547	8	18143	12.43807129798903	1	0.7093365600716882	0.7049282537661579
GOTERM_BP_DIRECT	GO:0030509~BMP signaling pathway	7	1.1058451816745656	0.0238889	SFRP2, DLX5, INHBB, INHBA, SMAD6, RUNX2, RGMA	547	74	18143	3.137531498591828	1	0.7418147415831432	0.7372045934716096
GOTERM_BP_DIRECT	GO:0001525~angiogenesis	8	1.263823064770932	0.0257587	CCDC134, NRP1, NRP2, NOTCH1, CALD1, CCN3, ITGA5, MEOX2	547	96	18143	2.764015843997562	1	0.786083337072996	0.7811980733962712
GOTERM_BP_DIRECT	GO:0016525~negative regulation of angiogenesis	5	0.7898894154818324	0.0266905	FOXC1, GADD45A, ISM1, THBS2, THBS4	547	38	18143	4.364235543154046	1	0.7986882718669999	0.7937246724373179
GOTERM_BP_DIRECT	GO:0010951~negative regulation of endopeptidase activity	6	0.9478672985781991	0.0281299	LOC108635143, SERPINF2, SERPINE1, SERPING1, TIMP3, LOC102181826	547	57	18143	3.4913884345232367	1	0.7986882718669999	0.7937246724373179
GOTERM_BP_DIRECT	GO:0044027~negative regulation of gene expression via chromosomal CpG island methylation	3	0.47393364928909953	0.0282863	HELLS, UHRF2, UHRF1	547	9	18143	11.05606337599025	1	0.7986882718669999	0.7937246724373179
GOTERM_BP_DIRECT	GO:0008299~isoprenoid biosynthetic process	3	0.47393364928909953	0.0282863	LOC102191533, MVD, HMGCR	547	9	18143	11.05606337599025	1	0.7986882718669999	0.7937246724373179
GOTERM_BP_DIRECT	GO:0006897~endocytosis	8	1.263823064770932	0.0284279	GHR, LRP5, VLDLR, LRP8, LDLR, ATP9A, LOC102168948, LRP6	547	98	18143	2.707607357385367	1	0.7986882718669999	0.7937246724373179
GOTERM_BP_DIRECT	GO:0090263~positive regulation of canonical Wnt signaling pathway	6	0.9478672985781991	0.0320502	SFRP4, ZEB2, SFRP2, BAMBI, DLX5, GPC3	547	59	18143	3.373036284200415	1	0.8863892785461239	0.8808806446116565
GOTERM_BP_DIRECT	GO:0009888~tissue development	4	0.631911532385466	0.0343146	NTNG2, LAMA5, POSTN, DHCR24	547	24	18143	5.528031687995124	1	0.9022727735432127	0.8966654286228876
GOTERM_BP_DIRECT	GO:0051017~actin filament bundle assembly	4	0.631911532385466	0.0343146	CALD1, FAM107A, PLS1, AIF1L	547	24	18143	5.528031687995124	1	0.9022727735432127	0.8966654286228876
GOTERM_BP_DIRECT	GO:0045944~positive regulation of transcription by RNA polymerase II	23	3.6334913112164293	0.0343311	LUM, PTPRN, ATAD2, CAVIN4, CKAP2, NR1D1, PIK3R1, NPNT, MEOX2, POU3F3, KLF2, RUNX2, FSTL3, RGMA, PER1, ZEB2, SFRP2, ATOH8, HOXA2, CTNNB1, IL17F, ENG, RIGI	547	480	18143	1.5893091102985983	1	0.9022727735432127	0.8966654286228876
GOTERM_BP_DIRECT	GO:0016126~sterol biosynthetic process	3	0.47393364928909953	0.0346636	EBP, MSMO1, HMGCR	547	10	18143	9.950457038391225	1	0.9022727735432127	0.8966654286228876
GOTERM_BP_DIRECT	GO:0006915~apoptotic process	11	1.7377567140600316	0.0355465	HELLS, KCNJ8, API5, CASP3, PRUNE2, CHI3L1, NSG1, CIDEC, TNFRSF21, MCM2, TGFBR2	547	172	18143	2.1212214616725484	1	0.9118448585805685	0.9061780261261131
GOTERM_BP_DIRECT	GO:0032757~positive regulation of interleukin-8 production	4	0.631911532385466	0.0381473	CHI3L1, CD14, F3, RIGI	547	25	18143	5.30691042047532	1	0.9645815239045161	0.9585869494621717
GOTERM_BP_DIRECT	GO:0097150~neuronal stem cell population maintenance	3	0.47393364928909953	0.0415369	NOTCH1, CDH2, FANCD2	547	11	18143	9.045870034901114	1	0.993517285713907	0.9873428845032555
GOTERM_BP_DIRECT	GO:0051382~kinetochore assembly	3	0.47393364928909953	0.0415369	CENPE, CENPW, DLGAP5	547	11	18143	9.045870034901114	1	0.993517285713907	0.9873428845032555
GOTERM_BP_DIRECT	GO:0007076~mitotic chromosome condensation	3	0.47393364928909953	0.0415369	NUSAP1, NCAPG, SMC2	547	11	18143	9.045870034901114	1	0.993517285713907	0.9873428845032555
GOTERM_BP_DIRECT	GO:0099560~synaptic membrane adhesion	3	0.47393364928909953	0.0415369	PTPRD, NTNG2, FLRT3	547	11	18143	9.045870034901114	1	0.993517285713907	0.9873428845032555
GOTERM_BP_DIRECT	GO:0001503~ossification	4	0.631911532385466	0.0421884	FOXC2, NPR2, MGP, RUNX2	547	26	18143	5.102798481226269	1	0.9956456603390166	0.9894580319414295
GOTERM_BP_DIRECT	GO:0002027~regulation of heart rate	3	0.47393364928909953	0.0488707	KCNJ8, GPD1L, CACNA1G	547	12	18143	8.292047531992687	1	1	0.9943470887507067
GOTERM_BP_DIRECT	GO:0060395~SMAD protein signal transduction	5	0.7898894154818324	0.049009	INHBB, INHBA, SMAD6, RUNX2, TGFBR2	547	46	18143	3.605238057388125	1	1	0.9943470887507067
GOTERM_BP_DIRECT	GO:0008203~cholesterol metabolic process	5	0.7898894154818324	0.049009	INSIG1, CYP51A1, APOA1, VLDLR, LDLR	547	46	18143	3.605238057388125	1	1	0.9943470887507067
GOTERM_BP_DIRECT	GO:0045668~negative regulation of osteoblast differentiation	4	0.631911532385466	0.0508839	NOTCH1, HOXA2, VEGFC, SMAD6	547	28	18143	4.738312875424392	1	1	0.9943470887507067
GOTERM_BP_DIRECT	GO:0007346~regulation of mitotic cell cycle	4	0.631911532385466	0.0508839	GMNN, CKS2, PIM3, DLGAP5	547	28	18143	4.738312875424392	1	1	0.9943470887507067
GOTERM_BP_DIRECT	GO:0006508~proteolysis	25	3.949447077409163	0.0567214	CPM, C1S, CPXM2, C1R, HTRA3, CFI, HTRA2, C2, SCPEP1, ADAMTS3, CAPN6, ADAMTSL4, CASP3, ADAMTS17, NRIP3, CPXM1, CTSF, PAMR1, ADAMTS6, MMP2, PRSS35, ADAM19, ADAM12, CPE, CFB	547	564	18143	1.4702211936157248	1	1	0.9943470887507067
GOTERM_BP_DIRECT	GO:0071603~endothelial cell-cell adhesion	2	0.315955766192733	0.0592844	CCN3, THBS4	547	2	18143	33.168190127970746	1	1	0.9943470887507067
GOTERM_BP_DIRECT	GO:1902257~negative regulation of apoptotic process involved in outflow tract morphogenesis	2	0.315955766192733	0.0592844	FOXC2, FOXC1	547	2	18143	33.168190127970746	1	1	0.9943470887507067
GOTERM_BP_DIRECT	GO:0003275~apoptotic process involved in outflow tract morphogenesis	2	0.315955766192733	0.0592844	FOXC2, FOXC1	547	2	18143	33.168190127970746	1	1	0.9943470887507067
GOTERM_BP_DIRECT	GO:0033363~secretory granule organization	2	0.315955766192733	0.0592844	SRGN, AQP1	547	2	18143	33.168190127970746	1	1	0.9943470887507067
GOTERM_BP_DIRECT	GO:1905007~positive regulation of epithelial to mesenchymal transition involved in endocardial cushion formation	2	0.315955766192733	0.0592844	TGFBR2, ENG	547	2	18143	33.168190127970746	1	1	0.9943470887507067
GOTERM_BP_DIRECT	GO:0051383~kinetochore organization	2	0.315955766192733	0.0592844	NUF2, SMC2	547	2	18143	33.168190127970746	1	1	0.9943470887507067
GOTERM_BP_DIRECT	GO:0072144~glomerular mesangial cell development	2	0.315955766192733	0.0592844	FOXC2, NOTCH1	547	2	18143	33.168190127970746	1	1	0.9943470887507067
GOTERM_BP_DIRECT	GO:0060021~roof of mouth development	4	0.631911532385466	0.0603735	COL2A1, DLX5, LOXL3, MEOX2	547	30	18143	4.422425350396099	1	1	0.9943470887507067
GOTERM_BP_DIRECT	GO:0007409~axonogenesis	5	0.7898894154818324	0.0630795	NTNG2, NOTCH1, MAP1B, STMN1, MAP1A	547	50	18143	3.3168190127970747	1	1	0.9943470887507067
GOTERM_BP_DIRECT	GO:0060038~cardiac muscle cell proliferation	3	0.47393364928909953	0.064786	FOXC2, FOXC1, NOTCH1	547	14	18143	7.107469313136589	1	1	0.9943470887507067
GOTERM_BP_DIRECT	GO:0003180~aortic valve morphogenesis	3	0.47393364928909953	0.064786	NOTCH1, SMAD6, TGFBR2	547	14	18143	7.107469313136589	1	1	0.9943470887507067
GOTERM_BP_DIRECT	GO:0042311~vasodilation	3	0.47393364928909953	0.064786	KCNJ8, KCNMA1, KLF2	547	14	18143	7.107469313136589	1	1	0.9943470887507067
GOTERM_BP_DIRECT	GO:0051497~negative regulation of stress fiber assembly	3	0.47393364928909953	0.064786	STMN1, ARHGAP28, PIK3R1	547	14	18143	7.107469313136589	1	1	0.9943470887507067
GOTERM_BP_DIRECT	GO:0007051~spindle organization	3	0.47393364928909953	0.064786	ASPM, SPAG5, KNSTRN	547	14	18143	7.107469313136589	1	1	0.9943470887507067
GOTERM_BP_DIRECT	GO:0050804~modulation of chemical synaptic transmission	5	0.7898894154818324	0.0668949	PTPRD, AKAP12, NTNG2, LRP8, GRIA3	547	51	18143	3.251783345879485	1	1	0.9943470887507067
GOTERM_BP_DIRECT	GO:0043065~positive regulation of apoptotic process	9	1.4218009478672986	0.0674931	OLFM1, SFRP2, GADD45A, FRZB, CASP3, KCNMA1, HTRA2, LOC102175959, MAP3K5	547	143	18143	2.0875084695925645	1	1	0.9943470887507067
GOTERM_BP_DIRECT	GO:0001666~response to hypoxia	5	0.7898894154818324	0.0708274	KCNJ8, MMP2, KCNMA1, VEGFC, LOXL2	547	52	18143	3.189249050766418	1	1	0.9943470887507067
GOTERM_BP_DIRECT	GO:0007229~integrin-mediated signaling pathway	6	0.9478672985781991	0.0720404	NRP1, LAMA5, ITGB5, ITGBL1, ITGA5, PLPP3	547	74	18143	2.6893127130787096	1	1	0.9943470887507067
GOTERM_BP_DIRECT	GO:0048705~skeletal system morphogenesis	3	0.47393364928909953	0.0733047	LAMA5, COL11A2, RFLNB	547	15	18143	6.633638025594149	1	1	0.9943470887507067
GOTERM_BP_DIRECT	GO:0010628~positive regulation of gene expression	11	1.7377567140600316	0.0748786	ADAM19, SFRP4, FOXC1, FOXD1, MAF, NOTCH1, C1QTNF1, DLX5, IL34, LDLR, RUNX2	547	197	18143	1.8520309208511587	1	1	0.9943470887507067
GOTERM_BP_DIRECT	GO:0030514~negative regulation of BMP signaling pathway	4	0.631911532385466	0.0760235	SFRP2, NOTCH1, SMAD6, FSTL3	547	33	18143	4.020386682178272	1	1	0.9943470887507067
GOTERM_BP_DIRECT	GO:0006633~fatty acid biosynthetic process	4	0.631911532385466	0.0815987	ACLY, SCD, FASN, ACACA	547	34	18143	3.902140015055382	1	1	0.9943470887507067
GOTERM_BP_DIRECT	GO:0001756~somitogenesis	3	0.47393364928909953	0.0821579	FOXC2, FOXC1, TBX18	547	16	18143	6.219035648994515	1	1	0.9943470887507067
GOTERM_BP_DIRECT	GO:0048008~platelet-derived growth factor receptor signaling pathway	3	0.47393364928909953	0.0821579	NRP1, PDGFD, CSPG4	547	16	18143	6.219035648994515	1	1	0.9943470887507067
GOTERM_BP_DIRECT	GO:0048701~embryonic cranial skeleton morphogenesis	3	0.47393364928909953	0.0821579	TBX15, RUNX2, TGFBR2	547	16	18143	6.219035648994515	1	1	0.9943470887507067
GOTERM_BP_DIRECT	GO:0071476~cellular hypotonic response	2	0.315955766192733	0.0875977	STK39, MYLK	547	3	18143	22.112126751980497	1	1	0.9943470887507067
GOTERM_BP_DIRECT	GO:0045132~meiotic chromosome segregation	2	0.315955766192733	0.0875977	NUF2, SMC2	547	3	18143	22.112126751980497	1	1	0.9943470887507067
GOTERM_BP_DIRECT	GO:0003229~ventricular cardiac muscle tissue development	2	0.315955766192733	0.0875977	KCNJ8, COL14A1	547	3	18143	22.112126751980497	1	1	0.9943470887507067
GOTERM_BP_DIRECT	GO:1903237~negative regulation of leukocyte tethering or rolling	2	0.315955766192733	0.0875977	CXCL12, CCL28	547	3	18143	22.112126751980497	1	1	0.9943470887507067
GOTERM_BP_DIRECT	GO:0031114~regulation of microtubule depolymerization	2	0.315955766192733	0.0875977	MAP1B, MAP1A	547	3	18143	22.112126751980497	1	1	0.9943470887507067
GOTERM_BP_DIRECT	GO:0090118~receptor-mediated endocytosis involved in cholesterol transport	2	0.315955766192733	0.0875977	LDLR, LRP6	547	3	18143	22.112126751980497	1	1	0.9943470887507067
GOTERM_BP_DIRECT	GO:0021828~gonadotrophin-releasing hormone neuronal migration to the hypothalamus	2	0.315955766192733	0.0875977	NRP2, NDNF	547	3	18143	22.112126751980497	1	1	0.9943470887507067
GOTERM_BP_DIRECT	GO:1905832~positive regulation of spindle assembly	2	0.315955766192733	0.0875977	GPSM2, SPAG5	547	3	18143	22.112126751980497	1	1	0.9943470887507067
GOTERM_BP_DIRECT	GO:0003273~cell migration involved in endocardial cushion formation	2	0.315955766192733	0.0875977	NOTCH1, ENG	547	3	18143	22.112126751980497	1	1	0.9943470887507067
GOTERM_BP_DIRECT	GO:0090244~Wnt signaling pathway involved in somitogenesis	2	0.315955766192733	0.0875977	SFRP2, LRP6	547	3	18143	22.112126751980497	1	1	0.9943470887507067
GOTERM_BP_DIRECT	GO:0001578~microtubule bundle formation	3	0.47393364928909953	0.091318	MAP1B, KIF20A, CDK5RAP2	547	17	18143	5.853210022583073	1	1	0.9943470887507067
GOTERM_BP_DIRECT	GO:1902042~negative regulation of extrinsic apoptotic signaling pathway via death domain receptors	3	0.47393364928909953	0.091318	SFRP2, TNFAIP3, ICAM1	547	17	18143	5.853210022583073	1	1	0.9943470887507067
GOTERM_BP_DIRECT	GO:0001974~blood vessel remodeling	3	0.47393364928909953	0.091318	FOXC2, FOXC1, AXL	547	17	18143	5.853210022583073	1	1	0.9943470887507067
GOTERM_BP_DIRECT	GO:0048013~ephrin receptor signaling pathway	3	0.47393364928909953	0.091318	EFNB2, SIPA1L1, EFNA5	547	17	18143	5.853210022583073	1	1	0.9943470887507067
GOTERM_BP_DIRECT	GO:0030036~actin cytoskeleton organization	8	1.263823064770932	0.0919287	STARD13, LOC102188626, SMTN, DIAPH3, ACTN2, FLNA, FLNC, S1PR2	547	128	18143	2.0730118829981716	1	1	0.9943470887507067
GOTERM_BP_DIRECT	GO:0071456~cellular response to hypoxia	4	0.631911532385466	0.099328	NOTCH1, EPAS1, NDNF, AQP1	547	37	18143	3.5857502841049462	1	1	0.9943470887507067
GOTERM_CC_DIRECT	GO:0005576~extracellular region	80	12.63823064770932	3.79445e-14	SPON2, ECM1, COL14A1, CPXM2, PROS1, WFDC1, CXCL14, WFDC2, GHR, LOC102175889, C1QTNF1, ADAMTS3, BMPER, ADAMTSL4, GLIPR2, ADAMTSL3, ENPP2, CPXM1, CCN3, PAMR1, B2M, ADAMTS6, IGFBP4, APOA1, NPNT, PDGFRL, OLFM1, VCAN, ANGPTL7, CRISPLD1, COL8A1, CHI3L1, GAS6, CFB, LAMA5, C1S, C1R, HTRA3, NDNF, THBS2, NID2, THBS4, C2, C3, SCUBE2, SCUBE1, ANKH, LOC102170693, LOC102168699, FLRT3, PDGFD, ADAMTS17, GPC3, AP…	584	1075	19868	2.531761707550175	1.287170370289914E-11	1.2863199465686671E-11	1.2521698594916228E-11
GOTERM_CC_DIRECT	GO:0005615~extracellular space	77	12.164296998420221	1.82672e-09	ECM1, PROS1, SERPINE1, LOXL3, WFDC1, VLDLR, CXCL14, WFDC2, LOXL2, LOC102175889, C1QTNF1, EFEMP1, GLIPR2, ENPP2, TIMP3, CTSF, CTSC, POSTN, IGFBP4, MMP2, SERPINF2, F3, ECRG4, ACTA2, OLFM1, SFRP4, SFRP2, COL2A1, ANGPTL7, LOC108635143, CHI3L1, ANGPTL2, SERPING1, GAS6, LAMA5, COL15A1, C1S, C1R, SEMA3B, COL11A2, DPT, NDNF, LRP8, THBS4, FSTL3, C3, SCUBE2, SCUBE1, LOC102170693, FLRT3, FRZB, PDGFD, CHAD, …	584	1264	19868	2.0724542656493847	6.192588665188126E-7	3.0962952680375923E-7	3.0140927387976564E-7
GOTERM_CC_DIRECT	GO:0062023~collagen-containing extracellular matrix	18	2.843601895734597	3.31296e-07	COLEC12, POSTN, ECM1, COL15A1, COL11A2, THBS2, F3, THBS4, COCH, MFAP5, ADAM19, ANGPTL7, MGP, GPC3, ANGPTL2, CSPG4, MATN4, GPC6	584	132	19868	4.639165628891656	1.1230288983488101E-4	3.743639255362837E-5	3.6442506025655935E-5
GOTERM_CC_DIRECT	GO:0031012~extracellular matrix	17	2.6856240126382307	8.88805e-07	SPON2, SNED1, POSTN, ECM2, MMP2, DPT, NDNF, ADAMTS3, ADAMTSL4, ADAMTSL3, CHAD, OGN, ADAMTS17, TIMP3, CCN3, CD248, ADAMTS6	584	126	19868	4.590073929115024	3.01259646381391E-4	7.53262250667295E-5	7.332641378177208E-5
GOTERM_CC_DIRECT	GO:0005604~basement membrane	10	1.579778830963665	4.47899e-05	NTNG2, LAMA5, COL15A1, COL2A1, CCDC80, COL8A1, NPNT, NID2, THBS4, LOXL2	584	58	19868	5.8656117146905995	0.01506940612647878	0.003036752663151494	0.0029561309110324283
GOTERM_CC_DIRECT	GO:0005874~microtubule	18	2.843601895734597	5.75836e-05	TUBB, KIF23, KIF22, LOC102173837, CENPE, TPX2, TUBB6, TUBA1A, INCENP, KIFC1, TTLL1, MAP1B, STMN1, MAP1A, NUSAP1, BIRC5, KIF20A, KIF20B	584	193	19868	3.1729008446305627	0.01933210605947777	0.003253475493046456	0.0031671000374788507
GOTERM_CC_DIRECT	GO:0009986~cell surface	21	3.3175355450236967	0.000923411	CPM, NOTCH1, ITGB5, F3, LRP8, LOC102175959, RGMA, SCUBE2, C3, SFRP4, BCAM, SCUBE1, CDH2, AXL, GPC3, SDC1, ITGBL1, ENPP1, LOC102172184, GPC6, LOC108636404	584	311	19868	2.2972074175219133	0.26888234384303245	0.04471946575451988	0.043532223300860054
GOTERM_CC_DIRECT	GO:0005901~caveola	7	1.1058451816745656	0.00132863	ENTPD1, FXYD1, KCNMA1, CAVIN4, LRP8, TGFBR2, AQP1	584	42	19868	5.6700913242009126	0.3628219386015049	0.050461495384262874	0.0491218096660966
GOTERM_CC_DIRECT	GO:0045171~intercellular bridge	8	1.263823064770932	0.00133969	JPT1, CENPE, TUBB6, TUBB, KIF23, FLNC, KIF20A, KIF20B	584	57	19868	4.774813746695505	0.3652080311539754	0.050461495384262874	0.0491218096660966
GOTERM_CC_DIRECT	GO:0000776~kinetochore	9	1.4218009478672986	0.00237773	CENPE, CENPW, SPAG5, INCENP, NUF2, BIRC5, KIF2C, KNSTRN, MAD2L1	584	80	19868	3.827311643835616	0.5538099196149645	0.08060504217307884	0.0784650853012272
GOTERM_CC_DIRECT	GO:0005737~cytoplasm	135	21.32701421800948	0.00450685	ERRFI1, FAM107A, LOXL3, AHR, AQP1, MYLK, SMC2, NUDT4, TUBB6, CAPN6, SESN3, CDH2, DPYSL3, STMN1, NUSAP1, CCN3, PIM3, KPNA2, CDK5RAP2, PLS1, ARRDC5, BORA, TSTD1, LOC102187632, IRAG1, RUNX2, CDC25B, KIAA1217, SFRP4, MAF, LOC108635143, KIF20A, KIF20B, LOC102188618, PARPBP, UBA7, DLX5, EPAS1, STK39, NCAPG, CACNA1C, NDRG2, CACNA1G, CCNB2, CCNB1, ZNF703, APOD, S100A11, GTF2A1L, FDPS, GOT1, GADD45A, ARHG…	584	3707	19868	1.2389463103864957	0.7837399691377184	0.13889277673509234	0.13520535788371824
GOTERM_CC_DIRECT	GO:0072686~mitotic spindle	8	1.263823064770932	0.00512499	TUBB6, TUBB, CKAP2, NUSAP1, KIF23, KIF11, KNSTRN, MAD2L1	584	72	19868	3.7800608828006084	0.8248020771777618	0.14478097337182763	0.1409372307159384
GOTERM_CC_DIRECT	GO:0043235~receptor complex	10	1.579778830963665	0.00758867	PTPRD, NOTCH1, AXL, VLDLR, KCTD12, LRP8, LDLR, FGFR2, TGFBR2, ENG	584	117	19868	2.907739140615853	0.9244054561700024	0.18660732398197735	0.181653147239093
GOTERM_CC_DIRECT	GO:0030496~midbody	9	1.4218009478672986	0.0077065	ANLN, CENPE, CENPF, INCENP, BIRC5, KIF20A, KIF20B, MYH10, RAB11FIP4	584	97	19868	3.1565456856376217	0.9273877164920908	0.18660732398197735	0.181653147239093
GOTERM_CC_DIRECT	GO:0005925~focal adhesion	10	1.579778830963665	0.0145328	CNN1, NRP1, ITGB5, ACTN2, FLRT3, FAM107A, ITGBL1, AFAP1, LPP, LIMS2	584	130	19868	2.6169652265542678	0.993006516967395	0.32844179970563764	0.3197221059081428
GOTERM_CC_DIRECT	GO:0000939~inner kinetochore	3	0.47393364928909953	0.021403	LOC102187615, CENPW, CENPM	584	8	19868	12.757705479452053	0.9993472984280989	0.4534761578890796	0.4414369678566261
GOTERM_CC_DIRECT	GO:0030017~sarcomere	4	0.631911532385466	0.0255669	MMP2, CAVIN4, LMOD1, ABCC9	584	22	19868	6.185554171855542	0.9998462077917396	0.4781175098600265	0.4654241246425037
GOTERM_CC_DIRECT	GO:0097431~mitotic spindle pole	4	0.631911532385466	0.0255669	GPSM2, SPAG5, KIF20B, CDK5RAP2	584	22	19868	6.185554171855542	0.9998462077917396	0.4781175098600265	0.4654241246425037
GOTERM_CC_DIRECT	GO:0009897~external side of plasma membrane	17	2.6856240126382307	0.0267971	CD86, ADGRA3, EFNA5, ICAM1, TGFBR2, GHR, THBD, CXCL12, SCUBE1, FASN, CD248, CD14, ITGA5, LDLR, LOC102184901, IL13RA1, ENG	584	319	19868	1.8130072572680034	0.9998997824793279	0.4781175098600265	0.4654241246425037
GOTERM_CC_DIRECT	GO:0035371~microtubule plus-end	4	0.631911532385466	0.0287767	SPAG5, KIF2C, KNSTRN, CDK5RAP2	584	23	19868	5.916617033948779	0.9999497463172417	0.48776557315841723	0.4748160446674858
GOTERM_CC_DIRECT	GO:0000793~condensed chromosome	3	0.47393364928909953	0.0330906	TUBA1A, FANCD2, NCAPG	584	10	19868	10.206164383561642	0.999988888332996	0.5098961640818881	0.49635909777882914
GOTERM_CC_DIRECT	GO:1990023~mitotic spindle midzone	3	0.47393364928909953	0.0330906	CENPE, PRC1, KIF20B	584	10	19868	10.206164383561642	0.999988888332996	0.5098961640818881	0.49635909777882914
GOTERM_CC_DIRECT	GO:0015629~actin cytoskeleton	9	1.4218009478672986	0.0379163	CNN1, SIPA1L1, AXL, CALD1, FLNA, AFAP1, MYOZ3, IQCG, RIGI	584	130	19868	2.3552687038988407	0.9999979622136153	0.5588532694181668	0.5440164569557375
GOTERM_CC_DIRECT	GO:0005829~cytosol	82	12.954186413902052	0.0416215	NRP1, JPT1, GPSM2, GMNN, LMOD1, AKR1B1, KIF11, HNMT, SAT1, LYST, AACS, AKAP12, GHR, TUBA1A, GM2A, DPYSL3, NUF2, STMN1, PIM3, MYBL2, MAP3K8, LOC108634721, TSC22D1, HMGCS1, LOC102187632, AFAP1, PALD1, IQCG, ARL4C, ACLY, ZEB2, LOC102175216, INCENP, FANCD2, MAP1B, MAP1A, ZNF438, GEMIN5, MVD, KIF20B, LYPLAL1, CHST2, FOXC1, DTYMK, AHCY, STK39, HTRA2, PIK3R1, TYMS, SRM, SELENBP1, CCNB2, FLRT3, TP53INP2,…	584	2287	19868	1.2198010194608	0.9999994491205085	0.5879043788670983	0.5722962980122197
GOTERM_CC_DIRECT	GO:0005884~actin filament	6	0.9478672985781991	0.0442443	DIAPH3, TPM4, TPM1, PLS1, GAS7, AIF1L	584	66	19868	3.0927770859277706	0.9999997824330621	0.5999531575429415	0.5840251976081732
GOTERM_CC_DIRECT	GO:0046696~lipopolysaccharide receptor complex	2	0.315955766192733	0.0578277	LY96, CD14	584	2	19868	34.02054794520548	0.9999999983010545	0.7539844929044911	0.7339672054822479
GOTERM_CC_DIRECT	GO:0005783~endoplasmic reticulum	26	4.107424960505529	0.0655615	NOTCH1, AHCY, RASGRF2, INSIG1, MGST2, TMTC2, MSMO1, ZDHHC2, ACAT1, LOXL2, EBP, MAN1C1, CTSF, LOC102182748, LOC102182127, LYNX1, TMEM30B, LOC102189116, ELOVL6, DHCR24, NSG1, RGMA, ERG28, P4HA3, CHI3L1, PLCD4	584	617	19868	1.4336049377234075	0.9999999998960813	0.8231611957566599	0.8013073587011733
GOTERM_CC_DIRECT	GO:0005871~kinesin complex	3	0.47393364928909953	0.0786546	KIF23, KIF22, KIF20B	584	16	19868	6.378852739726026	0.9999999999991306	0.9194450077229464	0.8950349632701247
GOTERM_CC_DIRECT	GO:0030315~T-tubule	3	0.47393364928909953	0.0786546	FXYD1, CACNA1C, ATP1B1	584	16	19868	6.378852739726026	0.9999999999991306	0.9194450077229464	0.8950349632701247
GOTERM_CC_DIRECT	GO:0000785~chromatin	11	1.7377567140600316	0.0829881	ZEB2, LOC102187615, PARPBP, DLX5, NSD2, HTRA2, SNAI2, RUNX2, KLF2, MCM2, LOXL2	584	206	19868	1.816631200957574	0.9999999999998241	0.9265818791159045	0.901982360201323
GOTERM_CC_DIRECT	GO:0031523~Myb complex	2	0.315955766192733	0.0854773	FLNA, MYBL2	584	3	19868	22.68036529680365	0.9999999999999301	0.9265818791159045	0.901982360201323
GOTERM_CC_DIRECT	GO:0016529~sarcoplasmic reticulum	3	0.47393364928909953	0.087465	JPH2, S100A1, THBS4	584	17	19868	6.003626107977437	0.9999999999999666	0.9265818791159045	0.901982360201323
GOTERM_CC_DIRECT	GO:0042383~sarcolemma	5	0.7898894154818324	0.0947116	CDH2, FLNC, ATP1B1, SGCG, AQP1	584	59	19868	2.8830972834919897	0.9999999999999978	0.9389488331833418	0.9140209880545805
GOTERM_CC_DIRECT	GO:0034364~high-density lipoprotein particle	3	0.47393364928909953	0.096552	LOC102168699, LOC102168428, APOA1	584	18	19868	5.6700913242009126	0.9999999999999989	0.9389488331833418	0.9140209880545805
GOTERM_CC_DIRECT	GO:0045121~membrane raft	6	0.9478672985781991	0.0969416	FASN, CD14, PLPP3, GPM6B, TGFBR2, ICAM1	584	83	19868	2.4593167189305163	0.999999999999999	0.9389488331833418	0.9140209880545805
GOTERM_MF_DIRECT	GO:0005509~calcium ion binding	42	6.6350710900473935	9.23981e-07	SNED1, NOTCH1, C1S, C1R, PROS1, VLDLR, THBS2, NID2, LRP8, THBS4, LOXL2, SCUBE2, THBD, CDH4, SCUBE1, EFEMP1, CDH2, EFHD2, MAN1C1, ENPP2, HMCN1, LDLR, PAMR1, S100A11, RAB11FIP4, PLS1, S100A1, ACTN2, KCNIP4, NPNT, S100B, AIF1L, VCAN, LOC102175216, MGP, CD248, CRELD1, PLCB1, GAS6, MATN4, PLCD4, FBN1	531	630	18513	2.3242937853107346	5.680870870089505E-4	5.6824824711648E-4	5.645523235579988E-4
GOTERM_MF_DIRECT	GO:0008574~plus-end-directed microtubule motor activity	5	0.7898894154818324	7.46339e-05	CENPE, KIF22, KIF11, KIF20A, KIF20B	531	9	18513	19.369114877589453	0.0448640142521195	0.01724620048765084	0.017134030077975062
GOTERM_MF_DIRECT	GO:0008017~microtubule binding	19	3.0015797788309637	8.41278e-05	SPAG5, KIF23, KIF22, KIF11, CENPE, CENPF, DIAPH3, PRC1, KIFC1, REEP4, MAP1B, NUF2, MAP1A, NUSAP1, KIF2C, KIF20A, KIF20B, DLGAP5, CDK5RAP2	531	224	18513	2.957248789346247	0.050425014248252076	0.01724620048765084	0.017134030077975062
GOTERM_MF_DIRECT	GO:0017147~Wnt-protein binding	7	1.1058451816745656	0.000117852	SFRP4, SFRP2, FRZB, FZD4, LRP5, FZD8, LRP6	531	28	18513	8.716101694915254	0.06991853102866374	0.017260539894412816	0.017148276220302815
GOTERM_MF_DIRECT	GO:0008201~heparin binding	11	1.7377567140600316	0.00014033	NRP1, POSTN, NRP2, ECM2, COL11A2, CCN3, NDNF, RSPO1, THBS2, FGFRL1, THBS4	531	84	18513	4.565577078288943	0.08268903726701549	0.017260539894412816	0.017148276220302815
GOTERM_MF_DIRECT	GO:0005178~integrin binding	11	1.7377567140600316	0.000298941	LAMA5, CXCL12, ITGB5, ITGBL1, CCN3, ITGA5, S1PR2, PLPP3, NPNT, THBS4, ICAM1	531	92	18513	4.168570375829035	0.16796136003726347	0.03064148524674559	0.03044219103375862
GOTERM_MF_DIRECT	GO:0003777~microtubule motor activity	8	1.263823064770932	0.000836557	CENPE, KIFC1, KIF2C, KIF23, KIF22, KIF11, KIF20A, KIF20B	531	54	18513	5.165097300690521	0.40231870921742585	0.07349747268357235	0.07301944034091497
GOTERM_MF_DIRECT	GO:0030229~very-low-density lipoprotein particle receptor activity	3	0.47393364928909953	0.00472386	VLDLR, LRP8, LDLR	531	4	18513	26.14830508474576	0.9456361556487058	0.36314655937383145	0.36078463053237564
GOTERM_MF_DIRECT	GO:0003779~actin binding	14	2.211690363349131	0.00629383	ACTN2, TPM1, LMOD1, LSP1, EPS8, CNN1, ANLN, DIAPH3, CALD1, MAP1B, MAP1A, KCNMA1, MYOZ3, LOC102172084	531	205	18513	2.3809838776353867	0.9794097134474381	0.3959535711901113	0.39337826341001303
GOTERM_MF_DIRECT	GO:0042813~Wnt receptor activity	4	0.631911532385466	0.00671026	FZD4, LRP5, FZD8, LRP6	531	14	18513	9.961259079903147	0.9840885361720102	0.3959535711901113	0.39337826341001303
GOTERM_MF_DIRECT	GO:0003985~acetyl-CoA C-acetyltransferase activity	3	0.47393364928909953	0.0077241	ACAA2, ACAT2, ACAT1	531	5	18513	20.918644067796613	0.9915091109366462	0.3959535711901113	0.39337826341001303
GOTERM_MF_DIRECT	GO:0042803~protein homodimerization activity	19	3.0015797788309637	0.00772592	GADD45A, LOC102187632, GSS, INHBB, POU3F3, SRM, TBX15, CENPF, COL2A1, FLRT3, FLNA, IL17F, GPD1L, CRYM, KIF20B, RAB11FIP4, MAD2L1, MAP3K5, ENG	531	333	18513	1.9892604468875654	0.9915187088694676	0.3959535711901113	0.39337826341001303
GOTERM_MF_DIRECT	GO:0005200~structural constituent of cytoskeleton	6	0.9478672985781991	0.0138624	TUBB6, TUBA1A, TUBB, LOC102173837, LMNB1, GFAP	531	50	18513	4.183728813559322	0.9998131117551687	0.6557966987100899	0.6515313543282357
GOTERM_MF_DIRECT	GO:0046875~ephrin receptor binding	4	0.631911532385466	0.0185104	EFNB2, SIPA1L1, EFNA5, AQP1	531	20	18513	6.972881355932204	0.9999897742921978	0.7852163730974777	0.7801092747358681
GOTERM_MF_DIRECT	GO:0005516~calmodulin binding	9	1.4218009478672986	0.0192876	AKAP12, CNN1, ASPM, CALD1, FASN, CACNA1C, PLCB1, IQCG, CDK5RAP2	531	117	18513	2.681877444589309	0.9999937176361587	0.7852163730974777	0.7801092747358681
GOTERM_MF_DIRECT	GO:0034713~type I transforming growth factor beta receptor binding	3	0.47393364928909953	0.0204284	SMAD6, TGFBR2, ENG	531	8	18513	13.07415254237288	0.9999969291695296	0.7852163730974777	0.7801092747358681
GOTERM_MF_DIRECT	GO:0004181~metallocarboxypeptidase activity	4	0.631911532385466	0.0239758	CPM, CPXM2, CPE, CPXM1	531	22	18513	6.338983050847457	0.9999996701880226	0.8673590178337339	0.8617176583681485
GOTERM_MF_DIRECT	GO:0048306~calcium-dependent protein binding	5	0.7898894154818324	0.0340125	S100A1, VLDLR, S100B, LRP8, S100A11	531	43	18513	4.054000788332677	0.999999999427876	1	0.995114006514658
GOTERM_MF_DIRECT	GO:0042802~identical protein binding	26	4.107424960505529	0.0363679	GPSM2, FOXC2, NOTCH1, C1S, UHRF1, TNFAIP3, HTRA2, FGFRL1, LMNB2, AQP1, TUBA1A, SCUBE1, C1QTNF1, CDH2, IGFBP6, LDLR, UBQLN4, ACTN2, SMAD6, GFAP, MAF, ZNF618, LCN2, KCTD12, KCNK1, RIGI	531	594	18513	1.5260514752040173	0.9999999998725214	1	0.995114006514658
GOTERM_MF_DIRECT	GO:0002020~protease binding	5	0.7898894154818324	0.036597	TNFAIP3, TIMP3, LDLR, F3, ATP9A	531	44	18513	3.9618644067796605	0.99999999988987	1	0.995114006514658
GOTERM_MF_DIRECT	GO:0044548~S100 protein binding	3	0.47393364928909953	0.0379185	S100A1, S100B, S100A11	531	11	18513	9.508474576271185	0.9999999999526531	1	0.995114006514658
GOTERM_MF_DIRECT	GO:0008191~metalloendopeptidase inhibitor activity	3	0.47393364928909953	0.0446558	TIMP3, RECK, LOC108636404	531	12	18513	8.716101694915254	0.9999999999993715	1	0.995114006514658
GOTERM_MF_DIRECT	GO:0016717~oxidoreductase activity, acting on paired donors, with oxidation of a pair of donors resulting in the reduction of molecular oxygen to two molecules of water	3	0.47393364928909953	0.0446558	FADS2, SCD, FADS1	531	12	18513	8.716101694915254	0.9999999999993715	1	0.995114006514658
GOTERM_MF_DIRECT	GO:0005506~iron ion binding	10	1.579778830963665	0.0528739	TPH2, SCD, P4HA3, LOC102187632, CYP4V2, CYP51A1, LCN2, LOC102189116, CYP1B1, MSMO1	531	168	18513	2.075262308313156	0.9999999999999969	1	0.995114006514658
GOTERM_MF_DIRECT	GO:0004222~metalloendopeptidase activity	8	1.263823064770932	0.0530486	ADAM19, ADAMTS3, ADAMTSL4, ADAMTSL3, MMP2, ADAMTS17, ADAM12, ADAMTS6	531	118	18513	2.363688595231255	0.9999999999999972	1	0.995114006514658
GOTERM_MF_DIRECT	GO:0005518~collagen binding	4	0.631911532385466	0.0534967	C1QTNF1, LUM, PODN, COCH	531	30	18513	4.648587570621468	0.9999999999999979	1	0.995114006514658
GOTERM_MF_DIRECT	GO:0005515~protein binding	78	12.322274881516588	0.0535396	PTPRU, GPSM2, SNED1, ECM2, COL14A1, RASGRF2, WDR86, VLDLR, PEAR1, MKI67, MYLK, SMC2, CDC20, CHAF1B, ISLR, SIPA1L1, C1QTNF1, BMPER, ENC1, SH3PXD2B, KPNA2, IL13RA1, POSTN, MIA, ANKRD44, ADGRA3, F3, IQCG, PARD3B, ASPM, COL2A1, FNDC1, COL8A1, GEMIN5, PDE5A, KCTD12, TNFRSF21, EPHA2, TAGLN, NOTCH1, UHRF2, CTTNBP2, UHRF1, HTRA3, CFI, TMTC2, HTRA2, NDNF, PIK3R1, HMGCR, THBS2, LRP8, FSTL3, C3, FLRT3, CHAD…	531	2249	18513	1.209170177329284	0.999999999999998	1	0.995114006514658
GOTERM_MF_DIRECT	GO:0038025~reelin receptor activity	2	0.315955766192733	0.056439	VLDLR, LRP8	531	2	18513	34.86440677966102	0.9999999999999997	1	0.995114006514658
GOTERM_MF_DIRECT	GO:0017134~fibroblast growth factor binding	3	0.47393364928909953	0.0671714	API5, FGFRL1, FGFR2	531	15	18513	6.972881355932203	1	1	0.995114006514658
GOTERM_MF_DIRECT	GO:0004725~protein tyrosine phosphatase activity	6	0.9478672985781991	0.0728416	PTPRD, PTPRU, DUSP1, PTPRN, CDKN3, CDC25B	531	78	18513	2.681877444589309	1	1	0.995114006514658
GOTERM_MF_DIRECT	GO:0036374~glutathione hydrolase activity	2	0.315955766192733	0.0834547	GGT7, GGT1	531	3	18513	23.242937853107343	1	1	0.995114006514658
GOTERM_MF_DIRECT	GO:0001875~lipopolysaccharide immune receptor activity	2	0.315955766192733	0.0834547	LY96, CD14	531	3	18513	23.242937853107343	1	1	0.995114006514658
GOTERM_MF_DIRECT	GO:0001968~fibronectin binding	3	0.47393364928909953	0.0838326	LOXL3, IGFBP6, FSTL3	531	17	18513	6.152542372881356	1	1	0.995114006514658
GOTERM_MF_DIRECT	GO:0017154~semaphorin receptor activity	3	0.47393364928909953	0.0925841	NRP1, NRP2, PLXNA2	531	18	18513	5.8107344632768365	1	1	0.995114006514658
GOTERM_MF_DIRECT	GO:0140297~DNA-binding transcription factor binding	5	0.7898894154818324	0.0970741	PER1, CENPF, GMNN, CTNNB1, FLNA	531	61	18513	2.857738260627952	1	1	0.995114006514658
KEGG_PATHWAY	chx04610:Complement and coagulation cascades	16	2.527646129541864	6.99467e-07	LOC102182127, C1S, C1R, PROS1, CFI, SERPINE1, SERPINF2, LOC102189753, F3, C2, C3, THBD, LOC102175833, LOC102170693, SERPING1, CFB	326	94	9382	4.898577209241613	2.1541278532299923E-4	2.1613538189009252E-4	2.0494390580516863E-4
KEGG_PATHWAY	chx04820:Cytoskeleton in muscle cells	25	3.949447077409163	2.21073e-06	ITGB5, COL11A2, LMOD1, THBS2, NID2, ENO3, THBS4, LMNB2, LMNB1, MYOZ3, FLNC, MYH10, SGCG, TPM4, ACTN2, TPM1, ATP1B1, VCAN, DIAPH3, TNNT3, COL9A1, SDC1, MYH9, ITGA5, FBN1	326	237	9382	3.035774378090135	6.806732817683514E-4	3.415575102851712E-4	3.2387168450988724E-4
KEGG_PATHWAY	chx00100:Steroid biosynthesis	7	1.1058451816745656	4.23789e-05	NSDHL, EBP, CYP51A1, MSMO1, DHCR24, DHCR7, LSS	326	20	9382	10.072699386503068	0.012968142061305699	0.003887908433521681	0.0036865927864784876
KEGG_PATHWAY	chx00900:Terpenoid backbone biosynthesis	7	1.1058451816745656	5.76137e-05	FDPS, HMGCS1, LOC102191533, MVD, HMGCR, ACAT2, ACAT1	326	21	9382	9.593047034764826	0.017588999062219113	0.003887908433521681	0.0036865927864784876
KEGG_PATHWAY	chx05133:Pertussis	12	1.8957345971563981	6.29111e-05	C3, LOC102170693, C1S, C1R, CASP3, SERPING1, LOC102189753, LY96, FOS, CD14, ITGA5, C2	326	77	9382	4.48506095131862	0.019190708598531336	0.003887908433521681	0.0036865927864784876
KEGG_PATHWAY	chx04814:Motor proteins	19	3.0015797788309637	0.000150978	DCTN5, TPM4, TUBB, TPM1, KIF23, KIF22, KIF11, LOC102173837, ACTA2, CENPE, TUBB6, TUBA1A, KIFC1, TNNT3, MYH9, KIF2C, KIF20A, KIF20B, MYH10	326	196	9382	2.7898146988856887	0.04543991744361042	0.007775359725077711	0.007372752101772718
KEGG_PATHWAY	chx01212:Fatty acid metabolism	10	1.579778830963665	0.000227588	FADS2, ACAA2, SCD, FASN, ELOVL6, FADS1, ACACA, ACAT2, HACD4, ACAT1	326	61	9382	4.71789198431057	0.06770414366706279	0.010046383197736306	0.009526182126008859
KEGG_PATHWAY	chx04933:AGE-RAGE signaling pathway in diabetic complications	12	1.8957345971563981	0.000843671	THBD, LOC102175889, CASP3, MMP2, SERPINE1, VEGFC, PIK3R1, PLCB1, F3, PLCD4, TGFBR2, ICAM1	326	103	9382	3.352909643218774	0.22891778657842743	0.032586784228226265	0.03089944265006568
KEGG_PATHWAY	chx04210:Apoptosis	14	2.211690363349131	0.00196488	GADD45A, HTRA2, PIK3R1, FOS, LOC102173837, LOC102175959, LMNB2, LMNB1, TUBA1A, CASP3, BIRC5, CTSF, CTSC, MAP3K5	326	149	9382	2.704080372215589	0.4543500829290218	0.06181445017759351	0.05861370194833301
KEGG_PATHWAY	chx01100:Metabolic pathways	78	12.322274881516588	0.00200047	ACAA2, GALNT16, GALNT15, AKR1B1, MSMO1, HNMT, SAT1, ENO3, AACS, GALNT10, FADS2, NSDHL, SPTLC3, LOC102191533, ENPP2, ENPP1, TK1, GGT1, FADS1, LOC102184887, ARG2, ENTPD1, HMGCS1, LOC102187632, ELOVL6, BPGM, LSS, SIRT3, ACLY, TST, LOC102175216, PDE5A, MVD, PLPP3, PLCB1, IPPK, TPH2, DTYMK, AHCY, GALT, NPR2, MGST2, ADCY2, HMGCR, TYMS, HSD17B10, ACACA, ACAT2, SRM, ACAT1, HACD4, SELENBP1, EBP, OXCT1, RD…	326	1631	9382	1.376316987207216	0.4603104139624741	0.06181445017759351	0.05861370194833301
KEGG_PATHWAY	chx00280:Valine, leucine and isoleucine degradation	8	1.263823064770932	0.00302578	ACAA2, HMGCS1, OXCT1, LOC102187632, HSD17B10, AACS, ACAT2, ACAT1	326	56	9382	4.1113058720420685	0.6067671440242258	0.08499694001661472	0.08059580396397448
KEGG_PATHWAY	chx05150:Staphylococcus aureus infection	10	1.579778830963665	0.00385684	C3, LOC102170693, C1S, C1R, CFI, KRT14, LOC102189753, CFB, C2, ICAM1	326	90	9382	3.1976823449216085	0.6958406689401935	0.09931364576166976	0.0941711916121982
KEGG_PATHWAY	chx04270:Vascular smooth muscle contraction	13	2.0537124802527646	0.00445574	PPP1R14A, NPR2, IRAG1, ADCY2, CACNA1C, MYLK, ACTA2, LOC102175216, CALD1, KCNMA1, MYH9, PLCB1, MYH10	326	145	9382	2.580198857626401	0.7472702100068245	0.10590950422581316	0.10042551695198465
KEGG_PATHWAY	chx04512:ECM-receptor interaction	10	1.579778830963665	0.00515091	LAMA5, COL2A1, ITGB5, CHAD, COL9A1, SDC1, ITGA5, NPNT, THBS2, THBS4	326	94	9382	3.061610755776008	0.7961926654048994	0.11368793472127703	0.10780118081985167
KEGG_PATHWAY	chx04936:Alcoholic liver disease	13	2.0537124802527646	0.00583505	TCF7L1, LOC102189753, LY96, ACACA, C2, C3, LOC102170693, SCD, FASN, CASP3, CTNNB1, CD14, MAP3K5	326	150	9382	2.4941922290388545	0.8351071561863606	0.12020204319487016	0.1139779891783073
KEGG_PATHWAY	chx04310:Wnt signaling pathway	14	2.211690363349131	0.00774999	TCF7L1, FZD4, LRP5, FZD8, LRP6, VANGL1, FOSL1, SFRP4, SFRP2, BAMBI, FRZB, CTNNB1, RSPO1, PLCB1	326	175	9382	2.3023312883435585	0.9089453937135723	0.13723402781413976	0.13012805873638494
KEGG_PATHWAY	chx04010:MAPK signaling pathway	20	3.15955766192733	0.00776677	DUSP1, GADD45A, RASGRF2, VEGFC, CACNA1C, FOS, EFNA5, CACNA1G, TGFBR2, CDC25B, LOC102175216, CASP3, PDGFD, STMN1, FLNA, MAP3K8, CD14, FGFR2, MAP3K5, EPHA2	326	299	9382	1.9250261608223733	0.9094182577712698	0.13723402781413976	0.13012805873638494
KEGG_PATHWAY	chx00270:Cysteine and methionine metabolism	7	1.1058451816745656	0.00799422	MPST, GCLC, AHCY, GOT1, TST, GSS, SRM	326	51	9382	3.9500781907855167	0.9155936636338972	0.13723402781413976	0.13012805873638494
KEGG_PATHWAY	chx04115:p53 signaling pathway	9	1.4218009478672986	0.0103371	CCNB2, CCNB1, RRM2, SESN3, GADD45A, CASP3, SERPINE1, LOC102175959, ZNF385A	326	87	9382	2.977152528030463	0.9592545876173393	0.1665709024017855	0.15794587185670922
KEGG_PATHWAY	chx04510:Focal adhesion	15	2.3696682464454977	0.0107814	LAMA5, SHC2, ITGB5, VEGFC, PIK3R1, THBS2, THBS4, MYLK, COL2A1, PDGFD, CHAD, COL9A1, CTNNB1, FLNA, ITGA5	326	203	9382	2.1265375200217593	0.964517500682649	0.1665709024017855	0.15794587185670922
KEGG_PATHWAY	chx05418:Fluid shear stress and atherosclerosis	12	1.8957345971563981	0.0113204	THBD, LOC102175889, DUSP1, MMP2, SDC1, CTNNB1, MGST2, PIK3R1, FOS, KLF2, MAP3K5, ICAM1	326	144	9382	2.3982617586912065	0.9699998822459943	0.1665709024017855	0.15794587185670922
KEGG_PATHWAY	chx00650:Butanoate metabolism	5	0.7898894154818324	0.0169435	HMGCS1, OXCT1, AACS, ACAT2, ACAT1	326	29	9382	4.961920880050772	0.9948218712724368	0.23797902719034641	0.22565648856560358
KEGG_PATHWAY	chx01040:Biosynthesis of unsaturated fatty acids	5	0.7898894154818324	0.0190306	FADS2, SCD, ELOVL6, FADS1, HACD4	326	30	9382	4.796523517382413	0.9973091950940828	0.255671932789827	0.24243325665831494
KEGG_PATHWAY	chx00480:Glutathione metabolism	7	1.1058451816745656	0.0213902	GGT7, GCLC, RRM2, GSS, MGST2, GGT1, SRM	326	63	9382	3.197682344921609	0.9987184040618884	0.2753982155860505	0.261138113808132
KEGG_PATHWAY	chx04110:Cell cycle	12	1.8957345971563981	0.0250946	MAD2L2, CDC20, CDKN1C, CCNB2, CCNB1, PCNA, GADD45A, MCM4, TRIP13, MCM2, MAD2L1, CDC25B	326	162	9382	2.1317882299477393	0.999601482910037	0.31016886353862944	0.29410833986025386
KEGG_PATHWAY	chx04145:Phagosome	12	1.8957345971563981	0.0282364	C3, COLEC12, TUBB6, TUBA1A, ITGB5, C1R, TUBB, CD14, ITGA5, LOC102173837, THBS2, THBS4	326	165	9382	2.0930284439486897	0.9998525387133981	0.3355783404413843	0.31820211569361034
KEGG_PATHWAY	chx05412:Arrhythmogenic right ventricular cardiomyopathy	8	1.263823064770932	0.03258	TCF7L1, CDH2, ITGB5, ACTN2, CTNNB1, ITGA5, CACNA1C, SGCG	326	88	9382	2.6162855549358617	0.9999628948063256	0.36126434674345564	0.3425581022518851
KEGG_PATHWAY	chx05210:Colorectal cancer	8	1.263823064770932	0.0343559	TCF7L1, GADD45A, CASP3, CTNNB1, BIRC5, PIK3R1, FOS, TGFBR2	326	89	9382	2.5868890880264703	0.9999789302881839	0.36126434674345564	0.3425581022518851
KEGG_PATHWAY	chx05224:Breast cancer	11	1.7377567140600316	0.0354792	SHC2, TCF7L1, NOTCH1, GADD45A, FZD4, LRP5, FZD8, CTNNB1, PIK3R1, FOS, LRP6	326	150	9382	2.1104703476482616	0.9999852780338223	0.36126434674345564	0.3425581022518851
KEGG_PATHWAY	chx04926:Relaxin signaling pathway	10	1.579778830963665	0.0364887	ACTA2, SHC2, GNG4, MMP2, VEGFC, ADCY2, PIK3R1, FOS, PLCB1, TGFBR2	326	130	9382	2.213780084945729	0.999989336400212	0.36126434674345564	0.3425581022518851
KEGG_PATHWAY	chx05226:Gastric cancer	11	1.7377567140600316	0.038319	SHC2, TCF7L1, GADD45A, FZD4, LRP5, FZD8, CTNNB1, PIK3R1, FGFR2, TGFBR2, LRP6	326	152	9382	2.082701000968679	0.999994063148294	0.36126434674345564	0.3425581022518851
KEGG_PATHWAY	chx00330:Arginine and proline metabolism	6	0.9478672985781991	0.0383263	ARG2, GOT1, P4HA3, LOC102189116, SAT1, SRM	326	54	9382	3.197682344921609	0.9999940769052597	0.36126434674345564	0.3425581022518851
KEGG_PATHWAY	chx04350:TGF-beta signaling pathway	9	1.4218009478672986	0.0385816	BAMBI, ID2, ID4, INHBB, INHBA, SMAD6, RGMA, TGFBR2, FBN1	326	111	9382	2.333443873321174	0.9999945421168203	0.36126434674345564	0.3425581022518851
KEGG_PATHWAY	chx04914:Progesterone-mediated oocyte maturation	8	1.263823064770932	0.0400658	MAD2L2, CCNB2, CCNB1, ADCY2, PIK3R1, KIF22, MAD2L1, CDC25B	326	92	9382	2.5025340090690853	0.9999966086336536	0.36207502235510014	0.3433268011328296
KEGG_PATHWAY	chx00240:Pyrimidine metabolism	6	0.9478672985781991	0.0410117	DTYMK, ENTPD1, RRM2, ENPP1, TK1, TYMS	326	55	9382	3.139542665923034	0.9999974968070097	0.36207502235510014	0.3433268011328296
KEGG_PATHWAY	chx00920:Sulfur metabolism	3	0.47393364928909953	0.0447952	MPST, SELENBP1, TST	326	10	9382	8.633742331288344	0.9999992591701418	0.3844922768129416	0.36458329160579905
KEGG_PATHWAY	chx04713:Circadian entrainment	8	1.263823064770932	0.0532601	PER1, GNG4, ADCY2, FOS, CACNA1C, PLCB1, GRIA3, CACNA1G	326	98	9382	2.349317641166896	0.9999999522416548	0.435970136889633	0.4133956314196196
KEGG_PATHWAY	chx05205:Proteoglycans in cancer	13	2.0537124802527646	0.0536145	ITGB5, FZD4, LUM, MMP2, FZD8, PIK3R1, CASP3, GPC3, SDC1, CTNNB1, FLNA, TIMP3, ITGA5	326	206	9382	1.816159390076836	0.999999957442617	0.435970136889633	0.4133956314196196
KEGG_PATHWAY	chx04550:Signaling pathways regulating pluripotency of stem cells	10	1.579778830963665	0.0581412	DLX5, FZD4, ID2, ID4, FZD8, CTNNB1, INHBB, PIK3R1, INHBA, FGFR2	326	142	9382	2.0267000777672166	0.99999999028098	0.4606574162349762	0.43680460503834306
KEGG_PATHWAY	chx04668:TNF signaling pathway	9	1.4218009478672986	0.0709845	LOC102175889, CASP3, VEGFC, TNFAIP3, MAP3K8, PIK3R1, FOS, MAP3K5, ICAM1	326	126	9382	2.0556529360210343	0.9999999998583988	0.548355524336756	0.5199617107788658
KEGG_PATHWAY	chx04216:Ferroptosis	5	0.7898894154818324	0.0740159	GCLC, GSS, SLC7A11, CP, SAT1	326	46	9382	3.1281675113363563	0.9999999999482525	0.557827048828943	0.5289428003458909
KEGG_PATHWAY	chx05200:Pathways in cancer	26	4.107424960505529	0.0777745	LAMA5, NOTCH1, EPAS1, LRP5, MGST2, ADCY2, PIK3R1, LRP6, GNG4, CASP3, IL13RA1, IL15RA, TCF7L1, GADD45A, FZD4, MMP2, FZD8, VEGFC, FOS, TGFBR2, CXCL12, CKS2, CTNNB1, BIRC5, PLCB1, FGFR2	326	536	9382	1.3960031132680157	0.9999999999852144	0.5721979498365861	0.5425695770295137
KEGG_PATHWAY	chx05225:Hepatocellular carcinoma	11	1.7377567140600316	0.0826383	SHC2, TCF7L1, GADD45A, FZD4, LRP5, FZD8, CTNNB1, MGST2, PIK3R1, TGFBR2, LRP6	326	175	9382	1.8089745836985103	0.9999999999970992	0.592161864037091	0.5614997610448793
KEGG_PATHWAY	chx04540:Gap junction	7	1.1058451816745656	0.0843208	TUBB6, TUBA1A, PDGFD, TUBB, ADCY2, PLCB1, LOC102173837	326	88	9382	2.289249860568879	0.999999999998352	0.592161864037091	0.5614997610448793
KEGG_PATHWAY	chx00380:Tryptophan metabolism	5	0.7898894154818324	0.0888224	TPH2, LOC102187632, CYP1B1, ACAT2, ACAT1	326	49	9382	2.9366470514586203	0.9999999999996388	0.6007308848856395	0.569625078548519
KEGG_PATHWAY	chx04934:Cushing syndrome	10	1.579778830963665	0.0894292	TCF7L1, FZD4, FZD8, CTNNB1, ADCY2, AHR, CACNA1C, PLCB1, LDLR, CACNA1G	326	155	9382	1.8567187809222243	0.9999999999997058	0.6007308848856395	0.569625078548519
KEGG_PATHWAY	chx05417:Lipid and atherosclerosis	13	2.0537124802527646	0.094218	LY96, APOA1, VLDLR, PIK3R1, FOS, LOC102175959, ICAM1, LOC102175889, CASP3, CD14, PLCB1, LDLR, MAP3K5	326	227	9382	1.6481446447393313	0.999999999999942	0.6194332168745751	0.5873590049975744

## Sheet: Table S5
Table S5 Key PPI genes identified in environmental stress and genetic adaptation networks.
Environmental Stress Genes		Genetic Adaptation Genes
Gene_name	Betweenness	Gene_name	Betweenness
CTNNB1	27649.3	CTNNB1	24717.3
CASP3	13411.6	CASP3	16284.9
MMP2	12998.2	MMP2	14507.4
CCNA2	10475.8	TOP2A	10387.5
C3	9476.66	APOA1	9418.67
PIK3R1	9035.39	C3	8556.44
ICAM1	9011.74	CHAF1B	8168.36
CAV1	8846.36	HMGCR	7978.14
APOA1	8785.7	INSIG1	7875.81
CHAF1B	8194.12	GSS	7358.13
HMGCR	8100.47	ICAM1	7056.32
INSIG1	7893.98	ITGA5	6869.65
TOP2A	7016.13	CCNB1	6676.63
PLCB1	5558	PCLAF	6086.26
GSS	5208.28	PIK3R1	5853.6
ITGA5	5155.21	RUNX2	5239
RUNX2	4915.6	FBN1	5158.12
FBN1	4485.72	PCNA	5025.66
GNG4	4464	ACTA2	4660.65
GOT1	4254.83	GOT1	4536.43
ACLY	4204.7	ACLY	4536.36
PCLAF	4027.58	BIRC5	4388.83
GCLC	4005.35	TGFBR2	4266.62
ADCY2	3932	GCLC	4220.79
TGFBR2	3799.41	KIFC1	3855.01
CCNB1	3791.92	LUM	3520.68
MCM4	3441.92	MCM4	3505.32
KIFC1	3436.05	ENTPD1	3241.22
ACTA2	3430.08	POSTN	3145.85
CACNA1C	3394	ASF1B	3041.42
LUM	3296	COL11A2	2949.41
PCNA	3069.31	B2M	2937.26
ASF1B	3013.6	NRP1	2899.1
EPHA2	2832.13	ENPP1	2751.22
PDE5A	2820	RRM2	2692.69
NRP1	2715.3	TYMS	2487.71
COL11A2	2486.38	UBE2C	2451.66
UBE2C	2407.47	COL2A1	2406.49
BIRC5	2351.34	PLCB1	2318.78
COL2A1	2295.48	FLNC	2301.74
KIF22	2284.97	GFAP	2278
FLNC	2280.41	ASL	2272
GFAP	2270	NOTCH1	2229.4
NPR2	2264	FGFR2	2226.04
ASL	2264	HMGCS1	2164.79
SERPINE1	2248.8	EPHA2	2117.05
POSTN	2193.52	CXCL12	2047.34
FGFR2	2187.04	AXL	1988.06
HMGCS1	2140.36	FOS	1956.84
CXCL12	2033.99	FASN	1956.62
ITGB5	2023.8	SERPINE1	1922.92
AXL	1990.21	KIF22	1901.54
APOD	1977.55	ARG2	1714
NOTCH1	1968.44	UBA7	1710
FASN	1948.03	MGST2	1710
FOS	1873.25	LCN2	1659.61
ENPP1	1710	CRYAB	1639.46
ARG2	1708	APOD	1635.46
UBA7	1704	CDC20	1545.62
VLDLR	1624.19	SDC1	1432.43
FLNA	1596.21	VLDLR	1354.63
SDC1	1417.99	THBD	1345.71
THBD	1233.16	CDH2	1322.31
SHC2	1205.72	GNG4	1223.07
CDC20	1201.12	SHC2	1215.13
NCAPG	1189.23	NCAPG	1200.3
COL14A1	1176.31	COL14A1	1184.31
S100B	1142	S100B	1146
LAMA5	1142	LAMA5	1146
TIMP3	1140	CYP1B1	1146
DDX58	1140	TIMP3	1144
KCNMA1	1140	DDX58	1144
TST	1138	TST	1142
MYH9	1061.57	CD9	1068.58
ANLN	1049.82	ITGB5	1022.89
SCD	1014.88	SCD	1005.11
CDH2	964.628	FLNA	918.201
KIF20A	925.608	ADCY2	897.878
CRYAB	896.391	TPX2	897.631
MYLK	893.43	KIF20A	852.593
TPX2	870.263	MYH9	850.422
TYMS	839.151	NUF2	845.947
KIF23	831.649	KIF2C	828.697
NUF2	818.369	LMNB1	806.589
KIF2C	792.722	KIF23	788.117
LMNB1	740.849	MAD2L1	740.044
FLOT2	716.732	EBP	720.515
EBP	715.954	ANLN	666.353
ACTN2	707.26	ACTN2	665.073
CD9	670.572	MCM2	612.488
VEGFC	647.647	MAD2L2	610.66
THBS2	613.758	THBS2	607.222
F3	606.052	F3	602.432
ACAA2	590.253	ACAA2	597.215
MAD2L2	589.434	CENPW	597.18
MCM2	584.54	TUBA1A	582.932
CENPW	583.184	CCNB2	577.519
TUBA1A	579.525	C2	577.333
C2	575.333	PLXNA2	574
STK39	572	COL15A1	574
PLXNA2	572	SFRP2	574
COL15A1	572	PROS1	574
LCN2	572	SRM	574
GPD1L	572	SELENBP1	574
SFRP2	572	VEGFC	570.811
PROS1	572	MPST	568
SRM	572	NPR2	561.166
SELENBP1	572	KIF11	538.685
MPST	566	ACAT2	519.479
MAD2L1	564.784	SNAI2	515.385
ASPM	517.207	MYLK	505.111
LRP6	493.898	ASPM	470.489
ACAT2	489.511	DHCR7	442.518
SNAI2	478.382	MSMO1	421.502
CCNB2	467.755	CYP51A1	421.502
DHCR7	442.322	NSDHL	402.601
MSMO1	421.806	CDCA3	391.922
CYP51A1	421.806	ADAM12	378.729
RRM2	420.732	LRP5	372.321
ADAM12	414.377	FZD8	357.505
KIF11	405.076	LRP6	356.338
NSDHL	403.259	CNN1	305.232
CDCA3	375.373	PDE5A	292.759
CNN1	334.995	ENG	290.263
ACAT1	250.909	DLGAP5	286.698
DLGAP5	245.941	TAGLN	268.358
UHRF1	242.527	ACAT1	250.753
TAGLN	238.821	UHRF1	236.302
PRC1	230.947	DHCR24	226.693
DHCR24	227.765	TPM1	222.619
FZD8	223.342	CENPF	218.2
ENG	222.111	PBK	209.865
MAF	210.198	RACGAP1	200.839
TK1	207.28	CENPE	200.493
PBK	199.008	PRC1	199.345
TRIP13	192.902	MAF	197.878
CENPE	192.293	TK1	187.514
LRP5	185.787	ELOVL6	174.78
RACGAP1	178.616	TRIP13	168.152
ELOVL6	161.661	NUSAP1	161.255
TPM1	161.158	MCM10	153.552
CENPF	139.926	EFNB2	140.799
EFNB2	136.303	BAMBI	128.068
NUSAP1	130.983	THBS4	116.912
VCAN	111.502	LSS	106.616
LSS	109.087	VCAN	99.8473
FDPS	95.9969	SPAG5	97.0507
MVD	93.1084	FDPS	96.5352
SPAG5	87.1185	MVD	89.568
HAPLN1	83.078	HAPLN1	89.3357
INCENP	77.5272	CDKN3	78.7967
NRP2	70.7571	CKS2	77.694
COL9A1	67.8167	INCENP	72.7347
ACACA	59.1834	MKI67	71.0787
CFI	55.6143	COL9A1	67.8167
TACC3	55.1385	FZD4	65.3046
FOXC2	51.4451	CFI	63.7571
MKI67	46.7185	MYH10	62.3697
MCM10	36.0296	FOXC2	57.592
CENPM	31.7	ACACA	57.099
CDKN3	29.0043	NRP2	50.5429
SMC2	27.993	TACC3	42.7015
EFNA5	27.6833	SMC2	31.947
TUBB	25.5214	TUBB	29.1657
MYH10	24.5443	CENPM	22.1938
FADS1	18.9349	EFNA5	21.2916
KIF20B	17.0885	SMAD6	20.7567
CKS2	14.7094	FADS1	18.9349
CALD1	13.6905	KPNA2	17.707
PDGFD	11.9714	KIF20B	15.9753
KPNA2	10.2254	TNNT3	12.8519
FANCD2	9.66468	FANCD2	10.4502
OGN	8.1	CALD1	9.24103
TPM4	7.76667	MYBL2	8.65336
TNNT3	7.34962	TPM4	8.25
HELLS	5.34734	OGN	8.1
ATAD2	5.18042	HELLS	6.13287
GMNN	4.99682	GMNN	5.82891
LMOD1	3.81524	DTYMK	5.81667
MYBL2	3.54733	ATAD2	5.40167
CFB	2	PDGFD	3.4
SERPING1	1.33333	CFB	2
C1S	1	GADD45A	1.92969
C1R	1	LMOD1	1.59048
OXCT1	1	SERPING1	1.33333
FZD4	0.5	C1S	1
SFRP4	0.5	C1R	1
GADD45A	0.363636	OXCT1	1
BORA	0.222222	SFRP4	0.4
DIAPH3	0.148148	BORA	0.222222
KNSTRN	0.111111	DIAPH3	0.153846
TUBB6	0	KNSTRN	0.117647
TSTD1	0	TUBB6	0
STMN1	0	TSTD1	0
SPON2	0	STMN1	0
SLC12A2	0	SPON2	0
SORBS2	0	SORBS2	0
SAT1	0	SAT1	0
S100A1	0	S100A1	0
ZNF521	0	ZNF521	0
SMAD6	0	PLCD4	0
PLCD4	0	PEAR1	0
PEAR1	0	UHRF2	0
UHRF2	0	SEMA3B	0
SEMA3B	0	POU3F3	0
POU3F3	0	PARPBP	0
PARPBP	0	PLS1	0
PLS1	0	RECK	0
RECK	0	MIA	0
MIA	0	MGP	0
MGP	0	LRP8	0
LRP8	0	LMNB2	0
LMNB2	0	LFNG	0
LFNG	0	NID2	0
NID2	0	STARD13	0
STARD13	0	ITGBL1	0
ITGBL1	0	IL34	0
IL34	0	GPC3	0
PLPP3	0	INA	0
GPC3	0	GGT7	0
INA	0	GGT1	0
GGT7	0	IGFBP4	0
GGT1	0	FOSL1	0
IGFBP4	0	MAFB	0
FOSL1	0	SGCG	0
MAFB	0	MFAP5	0
SGCG	0	SERPINF2	0
MFAP5	0	F11R	0
SERPINF2	0	SIRT3	0
F11R	0	GALT	0
SIRT3	0	HACD4	0
GALT	0	FADS2	0
HACD4	0	EFEMP1	0
FADS2	0	ECM1	0
EFEMP1	0	DUSP1	0
ECM1	0	DPYSL3	0
DUSP1	0	DPT	0
DTYMK	0	DNAJC9	0
DPYSL3	0	DLX5	0
DPT	0	IFI44L	0
DNAJC9	0	IFI6	0
DLX5	0	ERG28	0
IFI44L	0	FOXC1	0
IFI6	0	RSPO1	0
ERG28	0	PTPRU	0
FRZB	0	FRZB	0
TCF7L1	0	TCF7L1	0
EPAS1	0	EPAS1	0
COL8A1	0	COL8A1	0
SMTN	0	SMTN	0
CIDEC	0	CIDEC	0
CHI3L1	0	CHI3L1	0
POC1A	0	POC1A	0
CDH4	0	CDH4	0
ZEB2	0	ZEB2	0
CDCP1	0	CDCP1	0
CD86	0	CD86	0
PIMREG	0	PIMREG	0
DSN1	0	CDKN1C	0
CDKN1C	0	DSN1	0
CDC25B	0	CDC25B	0
CCN3	0	CCN3	0
CXCL14	0	CXCL14	0
CCL28	0	CCL28	0
GSDME	0	GSDME	0
JPH2	0	CP	0
CP	0	HMCN1	0
HMCN1	0	BCAM	0
BCAM	0	BARX1	0
BARX1	0	LSP1	0
GAS6	0	GAS6	0
CKAP2	0	CKAP2	0
CDK5RAP2	0	CDK5RAP2	0
ARSL	0	ARSL	0
ARHGAP11A	0	ARHGAP11A	0
CRYM	0	CRYM	0
CIT	0	FLOT2	0
ANKH	0	ANKH	0
AHCY	0	AHR	0
RAPGEF3	0	AHCY	0
ADAMTSL4	0	RAPGEF3	0
ADAMTS3	0	ADAMTSL4	0
ADAMTS17	0	ADAMTS3	0
ADAM19	0	ADAMTS17	0
MYOZ3	0	ADAM19	0
ACKR4	0	MYOZ3	0
HSD17B10	0	ACKR4	0
AACS	0	HSD17B10	0
		AACS	0

## Sheet: Table S6
Table S6 Potential Hypoxia Adaptation Genes Identified by Lasso and Random Forest
Environmental Stress Genes (n=632)				Genetic Adaptation Genes (n=659)
Lasso (n=18)		RandomForest(n=65)		Lasso (n=17)		RandomForest (n=69)
ID	gene_name	ID	gene_name	ID	gene_name	ID	gene_name
ENSCHIG00000023115	LFNG	ENSCHIG00000014813	IGFBP4	ENSCHIG00000023675	RSPO1	ENSCHIG00000007926	LOC108636730
ENSCHIG00000024066	MAP3K5	ENSCHIG00000021339	INA	ENSCHIG00000023115	LFNG	ENSCHIG00000015462	LOC108636404
ENSCHIG00000017851	IRX1	ENSCHIG00000017325	PTPRD	ENSCHIG00000017851	IRX1	ENSCHIG00000026213	KCNIP4
ENSCHIG00000011473	TGFBR2	ENSCHIG00000000139	SRGN	ENSCHIG00000011473	TGFBR2	ENSCHIG00000009937	LOC102188153
ENSCHIG00000019453	LOC108635143	ENSCHIG00000016526	ITGB5	ENSCHIG00000013807	CHAD	ENSCHIG00000016634	PSMC3IP
ENSCHIG00000023852	ZNF618	ENSCHIG00000024703	GALNT16	ENSCHIG00000011415	PRSS35	ENSCHIG00000023675	RSPO1
ENSCHIG00000025523	SESN3	ENSCHIG00000007723	PARD3B	ENSCHIG00000023852	ZNF618	ENSCHIG00000017457	ENTPD1
ENSCHIG00000021345	SNED1	ENSCHIG00000025507	MEST	ENSCHIG00000016526	ITGB5	ENSCHIG00000015116	#N/A
ENSCHIG00000016526	ITGB5	ENSCHIG00000026123	GAL3ST4	ENSCHIG00000010139	MYBL2	ENSCHIG00000021339	INA
ENSCHIG00000010139	MYBL2	ENSCHIG00000009950	RNF183	ENSCHIG00000021952	MCM10	ENSCHIG00000020804	LOC102188618
ENSCHIG00000021952	MCM10	ENSCHIG00000000114	LYST	ENSCHIG00000025384	FOS	ENSCHIG00000018068	SORBS2
ENSCHIG00000025384	FOS	ENSCHIG00000017687	ATP9A	ENSCHIG00000018524	MPZL2	ENSCHIG00000000114	LYST
ENSCHIG00000022955	SFRP2	ENSCHIG00000013493	AKAP12	ENSCHIG00000010981	IQCG	ENSCHIG00000009950	RNF183
ENSCHIG00000008347	CAPN6	ENSCHIG00000026758	PRELID2	ENSCHIG00000021953	#N/A	ENSCHIG00000020304	IL33
ENSCHIG00000023951	CIDEC	ENSCHIG00000009782	OAF	ENSCHIG00000026298	COL15A1	ENSCHIG00000025563	JPH2
ENSCHIG00000021953	#N/A	ENSCHIG00000025090	CPE	ENSCHIG00000021337	LCN2	ENSCHIG00000015150	BAMBI
ENSCHIG00000026298	COL15A1	ENSCHIG00000012124	OXCT1	ENSCHIG00000022955	SFRP2	ENSCHIG00000000139	SRGN
ENSCHIG00000025683	TSTD1	ENSCHIG00000020079	CDC20			ENSCHIG00000017687	ATP9A
		ENSCHIG00000018339	DPYSL3			ENSCHIG00000012016	TBX18
		ENSCHIG00000010081	POU3F3			ENSCHIG00000025090	CPE
		ENSCHIG00000019504	ENO3			ENSCHIG00000016473	MAP1A
		ENSCHIG00000020304	IL33			ENSCHIG00000024703	GALNT16
		ENSCHIG00000023502	ADCY2			ENSCHIG00000008429	LOC102175833
		ENSCHIG00000024066	MAP3K5			ENSCHIG00000025507	MEST
		ENSCHIG00000014039	PTPRN			ENSCHIG00000014813	IGFBP4
		ENSCHIG00000018319	PAMR1			ENSCHIG00000007723	PARD3B
		ENSCHIG00000021504	LOC102175959			ENSCHIG00000010903	LOC102171034
		ENSCHIG00000008249	POSTN			ENSCHIG00000026653	AFF3
		ENSCHIG00000021955	RIPOR3			ENSCHIG00000012250	KCTD12
		ENSCHIG00000022798	NUDT4			ENSCHIG00000014039	PTPRN
		ENSCHIG00000018483	GPC3			ENSCHIG00000026758	PRELID2
		ENSCHIG00000021699	LOC102181826			ENSCHIG00000012145	ZDHHC2
		ENSCHIG00000018068	SORBS2			ENSCHIG00000021955	RIPOR3
		ENSCHIG00000016863	ADAMTS17			ENSCHIG00000025127	KCNMA1
		ENSCHIG00000002616	TPH2			ENSCHIG00000015113	UHRF2
		ENSCHIG00000013296	BIRC5			ENSCHIG00000013493	AKAP12
		ENSCHIG00000010149	#N/A			ENSCHIG00000012124	OXCT1
		ENSCHIG00000006909	#N/A			ENSCHIG00000018739	LOC108634721
		ENSCHIG00000006770	PDGFD			ENSCHIG00000010569	CDKN3
		ENSCHIG00000022588	MAF			ENSCHIG00000017325	PTPRD
		ENSCHIG00000025127	KCNMA1			ENSCHIG00000019440	AHR
		ENSCHIG00000012145	ZDHHC2			ENSCHIG00000011473	TGFBR2
		ENSCHIG00000020900	NRIP3			ENSCHIG00000019946	F3
		ENSCHIG00000019946	F3			ENSCHIG00000018339	DPYSL3
		ENSCHIG00000019440	AHR			ENSCHIG00000016526	ITGB5
		ENSCHIG00000011473	TGFBR2			ENSCHIG00000017068	ANLN
		ENSCHIG00000015113	UHRF2			ENSCHIG00000021504	LOC102175959
		ENSCHIG00000015448	CACNA1C			ENSCHIG00000020079	CDC20
		ENSCHIG00000027179	MYOZ3			ENSCHIG00000018051	#N/A
		ENSCHIG00000010569	CDKN3			ENSCHIG00000022588	MAF
		ENSCHIG00000016519	BEND6			ENSCHIG00000025822	IRAG1
		ENSCHIG00000010621	RAPGEF3			ENSCHIG00000009782	OAF
		ENSCHIG00000025563	JPH2			ENSCHIG00000005265	ADAM19
		ENSCHIG00000025164	SCARA3			ENSCHIG00000022798	NUDT4
		ENSCHIG00000019601	DRAM1			ENSCHIG00000024066	MAP3K5
		ENSCHIG00000022256	CKS2			ENSCHIG00000021945	#N/A
		ENSCHIG00000016473	MAP1A			ENSCHIG00000010621	RAPGEF3
		ENSCHIG00000024664	ENPP1			ENSCHIG00000019462	HELLS
		ENSCHIG00000011350	CD14			ENSCHIG00000015448	CACNA1C
		ENSCHIG00000019348	MVD			ENSCHIG00000019504	ENO3
		ENSCHIG00000023003	HTRA3			ENSCHIG00000018319	PAMR1
		ENSCHIG00000024216	CHST15			ENSCHIG00000023003	HTRA3
		ENSCHIG00000008787	DHRS3			ENSCHIG00000026123	GAL3ST4
		ENSCHIG00000017068	ANLN			ENSCHIG00000008392	CACNA1G
		ENSCHIG00000020961	ZEB2			ENSCHIG00000003841	PBK
						ENSCHIG00000021699	LOC102181826
						ENSCHIG00000010081	POU3F3
						ENSCHIG00000017285	SH3PXD2B
						ENSCHIG00000023816	MKI67

## Sheet: Table S7
Table S7. Genes of each module by WGCNA (0.7)
Black		Green		Darkred		Steelblue		Darkturquoise		Lightcyan
ID	Gene_name	ID	Gene_name	ID	Gene_name	ID	Gene_name	ID	Gene_name	ID	Gene_name
ENSCHIG00000017525	PHC2	ENSCHIG00000016881	ATP5MC1	ENSCHIG00000022021	#N/A	ENSCHIG00000016542	#N/A	ENSCHIG00000009892	PRDX1	ENSCHIG00000024946	PFKP
ENSCHIG00000014706	DAAM2	ENSCHIG00000022514	#N/A	ENSCHIG00000005579	#N/A	ENSCHIG00000015838	#N/A	ENSCHIG00000011296	CALM3	ENSCHIG00000018266	PLOD2
ENSCHIG00000008359	SPRY2	ENSCHIG00000024478	ARHGAP35	ENSCHIG00000019127	TM4SF18	ENSCHIG00000024132	LOC102172451	ENSCHIG00000009890	CYP51A1	ENSCHIG00000018864	PCYOX1
ENSCHIG00000017131	SLC7A1	ENSCHIG00000009234	S100A11	ENSCHIG00000006672	LOC102182848	ENSCHIG00000018676	#N/A	ENSCHIG00000000493	TMEM109	ENSCHIG00000021892	TMEM25
ENSCHIG00000026831	ARHGEF12	ENSCHIG00000025365	EIF5A	ENSCHIG00000013952	NTNG2	ENSCHIG00000009224	LOC102172435	ENSCHIG00000026753	LOC102185402	ENSCHIG00000015845	#N/A
ENSCHIG00000008205	FAM43A	ENSCHIG00000007167	ZNF706	ENSCHIG00000000102	PLAC9	ENSCHIG00000010083	#N/A	ENSCHIG00000014497	ITGA5	ENSCHIG00000025918	CFAP90
ENSCHIG00000021526	RNF185	ENSCHIG00000018241	TMEM258	ENSCHIG00000016652	#N/A	ENSCHIG00000016842	#N/A	ENSCHIG00000020202	OSR1	ENSCHIG00000009402	ZFP90
ENSCHIG00000013144	MAFB	ENSCHIG00000012048	ILF2	ENSCHIG00000013961	PI3	ENSCHIG00000007454	#N/A	ENSCHIG00000025762	DSN1	ENSCHIG00000018742	PIKFYVE
ENSCHIG00000017821	RGL1	ENSCHIG00000026986	RAB35	ENSCHIG00000007626	CDH4	ENSCHIG00000002489	#N/A	ENSCHIG00000025946	MORN2	ENSCHIG00000027144	SLC27A1
ENSCHIG00000003097	LRRC8A	ENSCHIG00000006417	MYL6B	ENSCHIG00000019349	#N/A	ENSCHIG00000011844	#N/A	ENSCHIG00000025667	PRKAR2B	ENSCHIG00000024027	TMEM38A
ENSCHIG00000020997	FNIP1	ENSCHIG00000022389	CORO1C	ENSCHIG00000011069	PDK3	ENSCHIG00000020370	#N/A	ENSCHIG00000013360	LMNB2	ENSCHIG00000022344	AP4B1
ENSCHIG00000016130	HS6ST1	ENSCHIG00000014997	#N/A	ENSCHIG00000014813	IGFBP4	ENSCHIG00000025186	#N/A	ENSCHIG00000013155	GEMIN6	ENSCHIG00000017197	#N/A
ENSCHIG00000015139	#N/A	ENSCHIG00000021491	CD44	ENSCHIG00000011327	ATOH8	ENSCHIG00000003100	LOC102173098	ENSCHIG00000021364	P4HA3	ENSCHIG00000021804	BBS7
ENSCHIG00000018179	CCNJ	ENSCHIG00000025397	TUFT1	ENSCHIG00000017819	MGP	ENSCHIG00000009645	LOC102171608	ENSCHIG00000016231	#N/A	ENSCHIG00000023460	#N/A
ENSCHIG00000012103	C21H15orf39	ENSCHIG00000024013	SNRPE	ENSCHIG00000011776	ISM1	ENSCHIG00000007457	LOC102190997	ENSCHIG00000012016	TBX18	ENSCHIG00000008833	ICAM3
ENSCHIG00000011077	SYNJ2	ENSCHIG00000015343	API5	ENSCHIG00000011351	MANSC1	ENSCHIG00000011732	TPT1	ENSCHIG00000016554	LOC102187615	ENSCHIG00000014308	SNAI1
ENSCHIG00000026514	PGPEP1	ENSCHIG00000015510	ADRM1	ENSCHIG00000023025	PON2	ENSCHIG00000008397	RPLP1	ENSCHIG00000018966	RPA2	ENSCHIG00000017926	#N/A
ENSCHIG00000024173	BCL2L1	ENSCHIG00000027244	C1QBP	ENSCHIG00000025557	#N/A	ENSCHIG00000019899	#N/A	ENSCHIG00000021960	MSH2	ENSCHIG00000016701	FASTKD1
ENSCHIG00000017875	CXXC5	ENSCHIG00000016846	CDC42EP1	ENSCHIG00000021630	#N/A	ENSCHIG00000011012	LOC102171282	ENSCHIG00000002135	#N/A	ENSCHIG00000014736	MXI1
ENSCHIG00000003083	#N/A	ENSCHIG00000023278	TOMM40	ENSCHIG00000014618	PCDH10	ENSCHIG00000011464	#N/A	ENSCHIG00000017736	CCNA2	ENSCHIG00000006421	#N/A
ENSCHIG00000003548	LDLRAP1	ENSCHIG00000015382	#N/A	ENSCHIG00000016990	GPR143	ENSCHIG00000010858	LOC108637636	ENSCHIG00000026758	PRELID2	ENSCHIG00000020392	#N/A
ENSCHIG00000022184	ZBTB21	ENSCHIG00000011320	DUSP6	ENSCHIG00000018106	BARX1	ENSCHIG00000016022	LOC102180495	ENSCHIG00000025901	INHBA	ENSCHIG00000024583	RUNDC1
ENSCHIG00000004769	#N/A	ENSCHIG00000021452	METTL13	ENSCHIG00000024345	LOC102182748	ENSCHIG00000014979	#N/A	ENSCHIG00000011670	SSRP1	ENSCHIG00000016228	#N/A
ENSCHIG00000023612	NOCT	ENSCHIG00000018988	LOC102191494	ENSCHIG00000016871	CCDC190	ENSCHIG00000009789	#N/A	ENSCHIG00000020254	LIPA	ENSCHIG00000022434	LOC102188408
ENSCHIG00000022075	ZNF628	ENSCHIG00000012793	#N/A	ENSCHIG00000017858	IFI6	ENSCHIG00000019993	RPS15A	ENSCHIG00000025537	#N/A	ENSCHIG00000026224	WDR54
ENSCHIG00000012382	CYP1B1	ENSCHIG00000000798	#N/A	ENSCHIG00000010760	ANGPTL7	ENSCHIG00000011707	LOC108633166	ENSCHIG00000021562	FBL	ENSCHIG00000024129	AGL
ENSCHIG00000023763	PPM1D	ENSCHIG00000014454	#N/A	ENSCHIG00000012548	LOC102168699	ENSCHIG00000012323	#N/A	ENSCHIG00000021078	PFDN6	ENSCHIG00000024100	WDR17
ENSCHIG00000022819	#N/A	ENSCHIG00000022775	ANKRD39	ENSCHIG00000020291	IL34	ENSCHIG00000017592	#N/A	ENSCHIG00000026424	#N/A	ENSCHIG00000022797	ORMDL1
ENSCHIG00000024617	RHBDF2	ENSCHIG00000019863	MEX3B	ENSCHIG00000016330	OGN	ENSCHIG00000014674	#N/A	ENSCHIG00000015934	TANGO6	ENSCHIG00000022723	MEAK7
ENSCHIG00000004415	#N/A	ENSCHIG00000012723	#N/A	ENSCHIG00000010768	TCF7L1	ENSCHIG00000008209	#N/A	ENSCHIG00000014851	MRPL11	ENSCHIG00000021416	PRICKLE4
ENSCHIG00000024560	ADRM1	ENSCHIG00000013428	CHSY3	ENSCHIG00000013661	#N/A	ENSCHIG00000011248	LOC102190770	ENSCHIG00000000075	TYMS	ENSCHIG00000015751	#N/A
ENSCHIG00000012951	BMP2	ENSCHIG00000002945	#N/A	ENSCHIG00000015809	#N/A	ENSCHIG00000002139	LOC108637496	ENSCHIG00000016273	#N/A	ENSCHIG00000014846	LOC108633909
ENSCHIG00000025014	RERE	ENSCHIG00000014176	LIF	ENSCHIG00000010483	TMEM59	ENSCHIG00000010348	#N/A	ENSCHIG00000021595	SLC6A17	ENSCHIG00000026946	#N/A
ENSCHIG00000012123	TRIM8	ENSCHIG00000008890	PSPH	ENSCHIG00000009015	#N/A	ENSCHIG00000019971	#N/A	ENSCHIG00000009052	SLC16A14	ENSCHIG00000011923	ZBED5
ENSCHIG00000027022	NOB1	ENSCHIG00000018782	SDC1	ENSCHIG00000018524	MPZL2	ENSCHIG00000012399	LOC102175637	ENSCHIG00000019760	#N/A	ENSCHIG00000008456	SETD6
ENSCHIG00000024235	GNA12	ENSCHIG00000016154	PIK3CA	ENSCHIG00000021477	STK32B	ENSCHIG00000016375	SMARCA5	ENSCHIG00000025087	CDC23	ENSCHIG00000013695	ZNF789
ENSCHIG00000012263	ZFX	ENSCHIG00000017396	ALYREF	ENSCHIG00000011740	ARHGDIB	ENSCHIG00000007340	#N/A	ENSCHIG00000015414	CIP2A	ENSCHIG00000023167	LOC102175216
ENSCHIG00000015862	ZBTB48	ENSCHIG00000018616	MYH10	ENSCHIG00000022942	#N/A	ENSCHIG00000000748	#N/A	ENSCHIG00000024342	FDFT1	ENSCHIG00000025984	SMIM5
ENSCHIG00000002391	#N/A	ENSCHIG00000026570	SAE1	ENSCHIG00000026493	#N/A	ENSCHIG00000000305	#N/A	ENSCHIG00000019946	F3	ENSCHIG00000021164	PLTP
ENSCHIG00000018721	TIPARP	ENSCHIG00000007694	UNC5C	ENSCHIG00000003416	PPM1L	ENSCHIG00000012858	#N/A	ENSCHIG00000026308	RPA1	ENSCHIG00000014326	LOC102181510
ENSCHIG00000000398	LOC102172862	ENSCHIG00000017000	HSPA8	ENSCHIG00000024919	DOCK11	ENSCHIG00000007950	#N/A	ENSCHIG00000021879	DUSP1	ENSCHIG00000018282	PIM3
ENSCHIG00000009148	LOC102184427	ENSCHIG00000016755	NOLC1	ENSCHIG00000019873	TMEM187	ENSCHIG00000013320	#N/A	ENSCHIG00000022435	CSPG4	ENSCHIG00000002989	#N/A
ENSCHIG00000026939	LUZP1	ENSCHIG00000017577	ABCF1	ENSCHIG00000016514	#N/A	ENSCHIG00000011685	LOC102183112	ENSCHIG00000014169	YBX1	ENSCHIG00000017251	KDM6B
ENSCHIG00000010114	#N/A	ENSCHIG00000018658	RSL1D1	ENSCHIG00000009625	LRRC8D	ENSCHIG00000010457	#N/A	ENSCHIG00000008144	SC5D	ENSCHIG00000011043	TULP2
ENSCHIG00000019857	REL	ENSCHIG00000025903	FIP1L1	ENSCHIG00000012651	SMAD6	ENSCHIG00000007355	#N/A	ENSCHIG00000009097	#N/A	ENSCHIG00000024174	TUB
ENSCHIG00000011289	DUSP4	ENSCHIG00000023064	LOC102170579	ENSCHIG00000021066	EFEMP1	ENSCHIG00000008894	POLDIP2	ENSCHIG00000020934	NCAPD3	ENSCHIG00000024927	FAM162A
ENSCHIG00000025358	MEGF10	ENSCHIG00000019856	SMYD3	ENSCHIG00000011235	SORT1	ENSCHIG00000025949	#N/A	ENSCHIG00000019820	MCM2	ENSCHIG00000016031	TPI1
ENSCHIG00000022674	#N/A	ENSCHIG00000024811	NT5C	ENSCHIG00000007841	LAPTM4B			ENSCHIG00000024536	FAM131B	ENSCHIG00000026133	VMP1
ENSCHIG00000025800	MED26	ENSCHIG00000023144	LARP1B	ENSCHIG00000010212	HNMT			ENSCHIG00000020785	#N/A	ENSCHIG00000022248	PDCD4
ENSCHIG00000011629	MAML2	ENSCHIG00000014646	HDDC2	ENSCHIG00000019440	AHR			ENSCHIG00000023873	#N/A	ENSCHIG00000014615	SLC25A10
ENSCHIG00000017439	GATAD2B	ENSCHIG00000020675	CIAPIN1	ENSCHIG00000022544	#N/A			ENSCHIG00000000214	DNAJC9	ENSCHIG00000018497	#N/A
ENSCHIG00000011957	MAFF	ENSCHIG00000013167	#N/A	ENSCHIG00000023562	LOC102168270			ENSCHIG00000018094	#N/A	ENSCHIG00000026958	#N/A
ENSCHIG00000011628	HMGXB3	ENSCHIG00000008908	LCOR	ENSCHIG00000025819	TRPC3			ENSCHIG00000000464	DSEL	ENSCHIG00000025102	#N/A
ENSCHIG00000011243	SPRED1	ENSCHIG00000015645	URB1	ENSCHIG00000011922	RBPJL			ENSCHIG00000009174	#N/A	ENSCHIG00000015968	EGLN1
ENSCHIG00000009374	#N/A	ENSCHIG00000013028	ZNF48	ENSCHIG00000000883	LOC102186914			ENSCHIG00000023993	#N/A	ENSCHIG00000019739	#N/A
ENSCHIG00000018293	FOXO3	ENSCHIG00000026335	PSMD8	ENSCHIG00000008642	SAT2			ENSCHIG00000011907	ERI1	ENSCHIG00000024565	LOC102172054
ENSCHIG00000017595	PPP4R1	ENSCHIG00000013469	PDCL3	ENSCHIG00000023311	#N/A			ENSCHIG00000000353	#N/A	ENSCHIG00000020253	NPFF
ENSCHIG00000018560	NOP2	ENSCHIG00000022890	FOSL1	ENSCHIG00000016001	TEX9			ENSCHIG00000013034	HACL1	ENSCHIG00000019198	LOC102175216
ENSCHIG00000018822	LOC102173489	ENSCHIG00000020451	POLR3K	ENSCHIG00000011120	TIFA			ENSCHIG00000020695	VSTM4	ENSCHIG00000008242	#N/A
ENSCHIG00000007845	LOC102173489	ENSCHIG00000008457	ARL4C	ENSCHIG00000023978	HSD17B14			ENSCHIG00000026197	GEMIN5	ENSCHIG00000007941	SPTLC3
ENSCHIG00000021860	RNF139	ENSCHIG00000015760	#N/A	ENSCHIG00000024728	#N/A			ENSCHIG00000026063	ELOVL6	ENSCHIG00000003140	MADD
ENSCHIG00000017497	PTPRG	ENSCHIG00000022082	#N/A	ENSCHIG00000027176	OLFML2B			ENSCHIG00000019365	#N/A	ENSCHIG00000013053	GALNT12
ENSCHIG00000016926	RBM15B	ENSCHIG00000023708	COTL1	ENSCHIG00000023210	SERTAD4			ENSCHIG00000003524	DBN1	ENSCHIG00000027129	ZNF565
ENSCHIG00000012805	RIGI	ENSCHIG00000018082	#N/A	ENSCHIG00000016050	ADAMTSL3			ENSCHIG00000022118	#N/A	ENSCHIG00000024337	ATP6V1G2
ENSCHIG00000010752	PCDH18	ENSCHIG00000010804	LOC102191494	ENSCHIG00000008578	TMEM60			ENSCHIG00000011336	IMPDH2	ENSCHIG00000012633	COQ8A
ENSCHIG00000023795	TBC1D8	ENSCHIG00000012733	#N/A	ENSCHIG00000018670	NID2			ENSCHIG00000012999	MSMO1	ENSCHIG00000026262	RHOF
ENSCHIG00000009191	#N/A	ENSCHIG00000014146	RBM28	ENSCHIG00000021900	GPC6			ENSCHIG00000019816	SMARCB1	ENSCHIG00000001591	#N/A
ENSCHIG00000016599	CILP2	ENSCHIG00000019237	LOC102178426	ENSCHIG00000018483	#N/A			ENSCHIG00000004699	CCNG1	ENSCHIG00000009918	SMUG1
ENSCHIG00000014513	URB2	ENSCHIG00000018201	CAMK2N2	ENSCHIG00000019421	COLEC12			ENSCHIG00000002879	YBX1	ENSCHIG00000024091	LRRC45
ENSCHIG00000024350	KIAA1549	ENSCHIG00000011813	#N/A	ENSCHIG00000021198	#N/A			ENSCHIG00000023918	AK2	ENSCHIG00000014470	#N/A
ENSCHIG00000008445	LOC102173333	ENSCHIG00000021838	EEFSEC	ENSCHIG00000025627	#N/A			ENSCHIG00000023162	ANGPTL2	ENSCHIG00000020097	ZFC3H1
ENSCHIG00000024497	MEF2A	ENSCHIG00000011554	GPD1L	ENSCHIG00000018203	ENPP2			ENSCHIG00000009815	RAB23	ENSCHIG00000012615	PUSL1
ENSCHIG00000021009	TXNRD1	ENSCHIG00000021952	MCM10	ENSCHIG00000018290	SPIDR			ENSCHIG00000012061	AKR1B1	ENSCHIG00000019793	#N/A
ENSCHIG00000014339	MOB3A	ENSCHIG00000006694	INSC	ENSCHIG00000020094	ID4			ENSCHIG00000018339	DPYSL3	ENSCHIG00000026535	TRANK1
ENSCHIG00000026093	DYRK1A	ENSCHIG00000013081	RBBP8	ENSCHIG00000000306	#N/A			ENSCHIG00000016473	MAP1A	ENSCHIG00000009398	LSM10
ENSCHIG00000025752	LSMEM1	ENSCHIG00000024502	XXYLT1	ENSCHIG00000018401	#N/A			ENSCHIG00000018588	UHRF1	ENSCHIG00000010558	#N/A
ENSCHIG00000010140	LPIN2	ENSCHIG00000020477	TNFRSF1B	ENSCHIG00000001722	CYTL1			ENSCHIG00000009875	RACGAP1	ENSCHIG00000018513	TMEM14A
ENSCHIG00000015365	UBC	ENSCHIG00000026515	NKAIN1	ENSCHIG00000020576	THAP6			ENSCHIG00000002572	PRC1	ENSCHIG00000024636	CCER2
ENSCHIG00000016855	FST	ENSCHIG00000014759	SLC25A39	ENSCHIG00000012292	#N/A			ENSCHIG00000005265	ADAM19	ENSCHIG00000025963	PECR
ENSCHIG00000027114	LACTB	ENSCHIG00000012279	#N/A	ENSCHIG00000000782	#N/A			ENSCHIG00000001851	KIF23	ENSCHIG00000016240	#N/A
ENSCHIG00000025965	LARP4	ENSCHIG00000017538	HYOU1	ENSCHIG00000019887	SHBG			ENSCHIG00000025331	REEP4	ENSCHIG00000024068	IDNK
ENSCHIG00000006540	#N/A	ENSCHIG00000025793	WDR83	ENSCHIG00000021230	#N/A			ENSCHIG00000015628	BRI3BP	ENSCHIG00000022800	SIX5
ENSCHIG00000015240	PTPRM	ENSCHIG00000025320	UBE2S	ENSCHIG00000016290	#N/A			ENSCHIG00000015757	#N/A	ENSCHIG00000006710	NUBPL
ENSCHIG00000013947	SH3BP4	ENSCHIG00000014453	#N/A	ENSCHIG00000026987	PTN			ENSCHIG00000005401	SMC2	ENSCHIG00000007275	NADSYN1
ENSCHIG00000014704	AMOTL2	ENSCHIG00000023663	LSM7	ENSCHIG00000017446	#N/A			ENSCHIG00000016162	UBE2C	ENSCHIG00000016831	ZNF570
ENSCHIG00000011027	SIRT1	ENSCHIG00000008891	PDLIM5	ENSCHIG00000010648	TSPAN6			ENSCHIG00000025444	ARHGEF39	ENSCHIG00000003126	#N/A
ENSCHIG00000025291	EHD4	ENSCHIG00000000441	FTSJ1	ENSCHIG00000024486	TSPAN11			ENSCHIG00000022443	REXO5	ENSCHIG00000013616	#N/A
ENSCHIG00000026369	LIMA1	ENSCHIG00000009943	#N/A	ENSCHIG00000011812	#N/A			ENSCHIG00000014068	FABP3	ENSCHIG00000008904	C3H1orf216
ENSCHIG00000020007	LYSET	ENSCHIG00000026297	NECTIN1	ENSCHIG00000022578	#N/A			ENSCHIG00000025345	CHEK1	ENSCHIG00000025229	ZMYM1
ENSCHIG00000024105	UBN1	ENSCHIG00000017066	POP1	ENSCHIG00000022873	PLSCR4			ENSCHIG00000020288	ZNF367	ENSCHIG00000000571	SUGP2
ENSCHIG00000024545	AKAP1	ENSCHIG00000013472	MEIS3	ENSCHIG00000022768	CTSS			ENSCHIG00000019614	LDLR	ENSCHIG00000000320	#N/A
ENSCHIG00000024359	SYDE1	ENSCHIG00000022641	ARNT2	ENSCHIG00000004873	#N/A			ENSCHIG00000021970	TMEM97	ENSCHIG00000019788	#N/A
ENSCHIG00000012065	SRF	ENSCHIG00000013892	PANX2	ENSCHIG00000012736	#N/A			ENSCHIG00000017905	LOC102178324	ENSCHIG00000007562	CCDC142
ENSCHIG00000020814	ITPRIP	ENSCHIG00000007586	ADAP1	ENSCHIG00000012530	LY96			ENSCHIG00000020134	ANAPC7	ENSCHIG00000025564	#N/A
ENSCHIG00000009997	RIN2	ENSCHIG00000009472	NECAB2	ENSCHIG00000013439	LOC102187632			ENSCHIG00000025610	#N/A	ENSCHIG00000012403	LOC102190581
ENSCHIG00000015654	FMNL3	ENSCHIG00000017112	OPA3	ENSCHIG00000009888	#N/A			ENSCHIG00000019143	CETN2	ENSCHIG00000018034	#N/A
ENSCHIG00000025180	PSEN2	ENSCHIG00000018702	CALHM5	ENSCHIG00000005268	LOC102181791			ENSCHIG00000013166	ADISSP	ENSCHIG00000020487	FAM76B
ENSCHIG00000020292	NR4A3	ENSCHIG00000009256	HSPA4	ENSCHIG00000003204	PHOSPHO2			ENSCHIG00000015556	HMGCR	ENSCHIG00000016588	ATM
ENSCHIG00000008715	AHRR	ENSCHIG00000010928	#N/A	ENSCHIG00000020984	#N/A			ENSCHIG00000002759	ANP32E	ENSCHIG00000022823	FAM228B
ENSCHIG00000003475	#N/A	ENSCHIG00000014692	PSMA7	ENSCHIG00000025265	ECRG4			ENSCHIG00000013089	CAV2	ENSCHIG00000018923	MLF1
ENSCHIG00000004756	HEG1	ENSCHIG00000007721	ARPC2	ENSCHIG00000020900	NRIP3			ENSCHIG00000023185	ACLY	ENSCHIG00000011806	ANP32A
ENSCHIG00000027128	#N/A	ENSCHIG00000018287	TNFRSF12A	ENSCHIG00000017450	NR1D1			ENSCHIG00000017426	ACAT2	ENSCHIG00000014770	GGCX
ENSCHIG00000006152	RPUSD2	ENSCHIG00000013655	#N/A	ENSCHIG00000016502	COL21A1			ENSCHIG00000021254	#N/A	ENSCHIG00000023522	HYAL1
ENSCHIG00000015729	AGAP1	ENSCHIG00000019077	SLIRP	ENSCHIG00000017761	BMPR1B			ENSCHIG00000017321	UGGT1	ENSCHIG00000022711	ADM
ENSCHIG00000025833	#N/A	ENSCHIG00000007211	LMOD1	ENSCHIG00000018673	ANKRD29			ENSCHIG00000022864	VRK1	ENSCHIG00000026752	DDAH2
ENSCHIG00000004190	#N/A	ENSCHIG00000019054	LETM1	ENSCHIG00000013384	KLF15			ENSCHIG00000000726	#N/A	ENSCHIG00000026477	BCL6
ENSCHIG00000003752	#N/A	ENSCHIG00000018346	GTPBP4	ENSCHIG00000016619	#N/A			ENSCHIG00000015412	TGIF2	ENSCHIG00000014930	#N/A
ENSCHIG00000001681	#N/A	ENSCHIG00000023007	WDR77	ENSCHIG00000010349	SLC6A20			ENSCHIG00000027241	TPCN1	ENSCHIG00000016837	S100A14
ENSCHIG00000023042	SLC43A2	ENSCHIG00000007731	NGF	ENSCHIG00000008347	CAPN6			ENSCHIG00000008563	MAD2L1BP	ENSCHIG00000007647	AK4
ENSCHIG00000012814	#N/A	ENSCHIG00000009014	FAM91A1	ENSCHIG00000021731	BEND5			ENSCHIG00000025057	MAD2L1	ENSCHIG00000013872	USP49
ENSCHIG00000024112	CABLES1	ENSCHIG00000019832	HSPA9	ENSCHIG00000024689	#N/A			ENSCHIG00000009694	RRM2	ENSCHIG00000024956	TMUB1
ENSCHIG00000003599	#N/A	ENSCHIG00000016663	E2F4	ENSCHIG00000014069	PIR			ENSCHIG00000022851	DCTN5	ENSCHIG00000014290	EVA1A
ENSCHIG00000013086	SPRED2	ENSCHIG00000024287	MDH2	ENSCHIG00000026696	ARFGEF3			ENSCHIG00000019758	CNN1	ENSCHIG00000025659	ZNF557
ENSCHIG00000003738	#N/A	ENSCHIG00000017642	FHL3	ENSCHIG00000006678	CDON			ENSCHIG00000015830	#N/A	ENSCHIG00000021303	PAIP2B
ENSCHIG00000025070	SPEN	ENSCHIG00000026631	CTPS1	ENSCHIG00000015912	SHISA2			ENSCHIG00000022332	TRIP13	ENSCHIG00000016494	LNP1
ENSCHIG00000025024	TBRG4	ENSCHIG00000020990	FOXK2	ENSCHIG00000023932	SCPEP1			ENSCHIG00000026675	MMACHC	ENSCHIG00000006243	BBS12
ENSCHIG00000026647	ZNF608	ENSCHIG00000013950	ASNS	ENSCHIG00000018147	FLOT2			ENSCHIG00000017141	#N/A	ENSCHIG00000023506	CMBL
ENSCHIG00000022760	USP36	ENSCHIG00000015647	MAFG	ENSCHIG00000017481	SCUBE2			ENSCHIG00000013117	#N/A	ENSCHIG00000026867	#N/A
ENSCHIG00000011704	FBXL7	ENSCHIG00000024462	RUVBL2	ENSCHIG00000022372	SERPINF2			ENSCHIG00000002571	POC1A	ENSCHIG00000021530	RNASEL
ENSCHIG00000012117	#N/A	ENSCHIG00000021423	CALM1	ENSCHIG00000003384	CHI3L1			ENSCHIG00000026258	LXN	ENSCHIG00000019266	LDOC1
ENSCHIG00000019481	PI4K2A	ENSCHIG00000017912	#N/A	ENSCHIG00000014080	CP			ENSCHIG00000024398	INHBB	ENSCHIG00000016706	MALT1
ENSCHIG00000020883	STK40	ENSCHIG00000012943	MSN	ENSCHIG00000014850	GLCE			ENSCHIG00000012214	TNFAIP8L1	ENSCHIG00000004370	#N/A
ENSCHIG00000007393	#N/A	ENSCHIG00000015531	EPHA2	ENSCHIG00000015992	SLC16A2			ENSCHIG00000013984	POLR3H	ENSCHIG00000022488	ZFYVE19
ENSCHIG00000027121	TAF5L	ENSCHIG00000026798	DDX54	ENSCHIG00000015637	GAS6			ENSCHIG00000021918	ATAD2	ENSCHIG00000022974	#N/A
ENSCHIG00000003930	SNX30	ENSCHIG00000008194	PFN1	ENSCHIG00000010621	RAPGEF3			ENSCHIG00000013615	#N/A	ENSCHIG00000026049	CFAP410
ENSCHIG00000009141	RRS1	ENSCHIG00000020338	#N/A	ENSCHIG00000009947	#N/A			ENSCHIG00000009155	#N/A	ENSCHIG00000006991	#N/A
ENSCHIG00000021941	SACS	ENSCHIG00000010064	#N/A	ENSCHIG00000001756	ISLR			ENSCHIG00000016890	POLA1	ENSCHIG00000000159	#N/A
ENSCHIG00000007258	#N/A	ENSCHIG00000026966	#N/A	ENSCHIG00000013397	GCLC			ENSCHIG00000025214	HNRNPA1	ENSCHIG00000019284	NOD1
ENSCHIG00000008951	#N/A	ENSCHIG00000020657	DBF4	ENSCHIG00000027061	SLC12A2			ENSCHIG00000015973	HDHD2	ENSCHIG00000012299	#N/A
ENSCHIG00000004719	#N/A	ENSCHIG00000015147	DDX10	ENSCHIG00000017876	MSMP			ENSCHIG00000011573	TXNDC17	ENSCHIG00000018352	DCAF16
ENSCHIG00000019255	#N/A	ENSCHIG00000019449	SPIRE2	ENSCHIG00000014427	#N/A			ENSCHIG00000025577	#N/A	ENSCHIG00000019549	MLLT3
ENSCHIG00000010889	LOC106501902	ENSCHIG00000018823	#N/A	ENSCHIG00000023544	KCNJ8			ENSCHIG00000026298	COL15A1	ENSCHIG00000024182	RBBP9
ENSCHIG00000007599	#N/A	ENSCHIG00000018071	#N/A	ENSCHIG00000008163	ACKR4			ENSCHIG00000026666	KPNA2	ENSCHIG00000019303	#N/A
ENSCHIG00000010027	#N/A	ENSCHIG00000009659	SRSF3	ENSCHIG00000008470	ADAMTS3			ENSCHIG00000013979	LOC108638457	ENSCHIG00000014055	#N/A
ENSCHIG00000017627	LMOD3	ENSCHIG00000010338	TRMT6	ENSCHIG00000022291	KLF15			ENSCHIG00000015227	ITGA3	ENSCHIG00000019852	MSH5
ENSCHIG00000005320	#N/A	ENSCHIG00000009546	#N/A	ENSCHIG00000003383	LOC102169255			ENSCHIG00000023294	DNMT1	ENSCHIG00000013045	ZSCAN26
ENSCHIG00000006299	#N/A	ENSCHIG00000006679	ZYX	ENSCHIG00000023502	ADCY2			ENSCHIG00000018334	CKAP5	ENSCHIG00000013254	JRKL
ENSCHIG00000026035	ARID5A	ENSCHIG00000020765	#N/A	ENSCHIG00000017665	ANKRD44			ENSCHIG00000017025	SELENBP1	ENSCHIG00000007111	EPHX2
ENSCHIG00000010413	#N/A	ENSCHIG00000011730	AKAP2	ENSCHIG00000022162	LOC102168428			ENSCHIG00000015863	PCNA	ENSCHIG00000007913	OFD1
ENSCHIG00000020044	DOCK4	ENSCHIG00000017469	CHAC1	ENSCHIG00000026324	#N/A			ENSCHIG00000024070	VEGFC	ENSCHIG00000012099	NDRG2
ENSCHIG00000017584	#N/A	ENSCHIG00000000100	ACSL4	ENSCHIG00000016519	BEND6			ENSCHIG00000013638	#N/A	ENSCHIG00000014310	#N/A
ENSCHIG00000004376	#N/A	ENSCHIG00000018222	MYBBP1A	ENSCHIG00000008931	ATP5MG			ENSCHIG00000020803	DIAPH3	ENSCHIG00000011587	CEBPA
ENSCHIG00000013280	HIVEP2	ENSCHIG00000018984	PDZRN3	ENSCHIG00000008320	C3			ENSCHIG00000015806	#N/A	ENSCHIG00000019650	ZNF613
ENSCHIG00000024034	FAM219A	ENSCHIG00000011916	TGFB1	ENSCHIG00000025164	SCARA3			ENSCHIG00000010139	#N/A	ENSCHIG00000012699	JADE2
ENSCHIG00000013412	#N/A	ENSCHIG00000022617	FARSA	ENSCHIG00000021162	F11R			ENSCHIG00000016895	TK1	ENSCHIG00000022011	#N/A
ENSCHIG00000004518	CDC42EP3	ENSCHIG00000015756	#N/A	ENSCHIG00000010886	TMEM238			ENSCHIG00000010590	#N/A	ENSCHIG00000017058	CNTRL
ENSCHIG00000000382	TSPAN14	ENSCHIG00000023475	PSAT1	ENSCHIG00000026713	ABCC9			ENSCHIG00000013296	BIRC5	ENSCHIG00000025499	TMEM218
ENSCHIG00000017590	BYSL	ENSCHIG00000018510	SNAP29	ENSCHIG00000010998	#N/A			ENSCHIG00000020079	CDC20	ENSCHIG00000015340	SIRT3
ENSCHIG00000017236	RAPGEF1	ENSCHIG00000022280	NDUFAF8	ENSCHIG00000025945	LOC102175526			ENSCHIG00000008274	#N/A	ENSCHIG00000015304	#N/A
ENSCHIG00000026368	BCAR1	ENSCHIG00000012356	USP5	ENSCHIG00000018366	BMPER			ENSCHIG00000005285	ARL6IP1	ENSCHIG00000026437	#N/A
ENSCHIG00000008385	SCAF4	ENSCHIG00000011150	NDUFA3	ENSCHIG00000009912	MYBPC2			ENSCHIG00000015066	CDC45	ENSCHIG00000013777	LOC102188268
ENSCHIG00000016884	#N/A	ENSCHIG00000022884	UTP4	ENSCHIG00000024324	LOC102174688			ENSCHIG00000021834	MYH15	ENSCHIG00000000439	SYTL4
ENSCHIG00000017881	SMURF1	ENSCHIG00000009060	#N/A	ENSCHIG00000025120	#N/A			ENSCHIG00000016998	ASF1B	ENSCHIG00000023648	MKS1
ENSCHIG00000017949	ETV3	ENSCHIG00000014144	MAP2K3	ENSCHIG00000013331	PLCL1			ENSCHIG00000024875	PMEL	ENSCHIG00000012948	RMI1
ENSCHIG00000026444	RBM18	ENSCHIG00000026992	LOC108633170	ENSCHIG00000011395	#N/A			ENSCHIG00000013733	RHNO1	ENSCHIG00000021458	SORD
ENSCHIG00000026577	RIPK1	ENSCHIG00000026044	#N/A	ENSCHIG00000020658	ENPEP			ENSCHIG00000003841	#N/A	ENSCHIG00000009648	ATP11C
ENSCHIG00000018846	CCDC97	ENSCHIG00000024862	UBE2F	ENSCHIG00000015055	ARHGEF3			ENSCHIG00000026173	EAF2	ENSCHIG00000004421	APOM
ENSCHIG00000027124	CSF1	ENSCHIG00000022153	EIF4A1	ENSCHIG00000009982	#N/A			ENSCHIG00000025869	GASK1B	ENSCHIG00000025611	#N/A
ENSCHIG00000018545	SPAG1	ENSCHIG00000026556	DPH7	ENSCHIG00000007305	#N/A			ENSCHIG00000020616	RFX5	ENSCHIG00000018936	FAM171A2
ENSCHIG00000011471	PPRC1	ENSCHIG00000020948	RRP1	ENSCHIG00000017088	EVA1C			ENSCHIG00000026123	GAL3ST4	ENSCHIG00000025483	TMEM140
ENSCHIG00000015125	MTNAP1	ENSCHIG00000015872	ERH	ENSCHIG00000026664	ABCA10			ENSCHIG00000020607	RDM1	ENSCHIG00000026474	THAP8
ENSCHIG00000025140	FHL2	ENSCHIG00000022027	#N/A	ENSCHIG00000026358	TLDC2			ENSCHIG00000020969	MDK	ENSCHIG00000009440	PGK1
ENSCHIG00000025662	DGKD	ENSCHIG00000020261	BUD23	ENSCHIG00000000612	SERPINI1			ENSCHIG00000012466	CDH24	ENSCHIG00000014395	LOC102188617
ENSCHIG00000010159	SPRY1	ENSCHIG00000024327	GOT1	ENSCHIG00000015047	PERP			ENSCHIG00000023432	#N/A	ENSCHIG00000002921	#N/A
ENSCHIG00000022054	JMJD6	ENSCHIG00000021040	GTF3A	ENSCHIG00000015039	REM1			ENSCHIG00000026125	CDCP1	ENSCHIG00000017539	NISCH
ENSCHIG00000025351	MIDEAS	ENSCHIG00000011559	PLCXD2	ENSCHIG00000023736	FGL2			ENSCHIG00000012350	KIF20B	ENSCHIG00000015894	DMPK
ENSCHIG00000017328	TENT4A	ENSCHIG00000011694	EXOC6	ENSCHIG00000018254	TPD52L1			ENSCHIG00000008392	CACNA1G	ENSCHIG00000005202	EFNA1
ENSCHIG00000016741	ZCCHC14	ENSCHIG00000008271	#N/A	ENSCHIG00000018453	#N/A			ENSCHIG00000020423	IL17F	ENSCHIG00000025188	#N/A
ENSCHIG00000013765	CHERP	ENSCHIG00000026815	ADAMTS4	ENSCHIG00000009777	NFE2L3			ENSCHIG00000020087	ARL6IP1	ENSCHIG00000011687	IRF2BP2
ENSCHIG00000020331	IL4R	ENSCHIG00000026030	#N/A	ENSCHIG00000012958	TMEM255B			ENSCHIG00000021045	FBN1	ENSCHIG00000000429	NRBP2
ENSCHIG00000008664	CUEDC1	ENSCHIG00000026484	SLC27A4	ENSCHIG00000017696	CREB5			ENSCHIG00000026389	RANGAP1	ENSCHIG00000024466	ACAA2
ENSCHIG00000010683	ARSG	ENSCHIG00000009835	LOC102180430	ENSCHIG00000026519	LOC102187998			ENSCHIG00000008738	#N/A	ENSCHIG00000022242	CD109
ENSCHIG00000024653	RMC1	ENSCHIG00000027002	UBASH3B	ENSCHIG00000000527	PTGS1			ENSCHIG00000017476	MCM6	ENSCHIG00000026127	SBNO2
ENSCHIG00000024236	CCNT1	ENSCHIG00000024298	AKAP6	ENSCHIG00000010367	TOR4A			ENSCHIG00000026255	GM2A	ENSCHIG00000011781	EMP2
ENSCHIG00000002107	CHIC2	ENSCHIG00000024052	TNFSF15	ENSCHIG00000025016	HOOK1			ENSCHIG00000008380	#N/A	ENSCHIG00000020555	SLC50A1
ENSCHIG00000009723	TRIM35	ENSCHIG00000017253	B4GALT5	ENSCHIG00000025891	SLC16A9			ENSCHIG00000000129	SEPTIN5	ENSCHIG00000011609	SMARCD2
ENSCHIG00000014710	MTAP	ENSCHIG00000000369	YDJC	ENSCHIG00000026003	PALMD			ENSCHIG00000010697	GFOD1	ENSCHIG00000014790	LOC102187069
ENSCHIG00000012685	KLF5	ENSCHIG00000014985	#N/A	ENSCHIG00000020239	DNER			ENSCHIG00000018336	IDH1	ENSCHIG00000013544	BTBD19
ENSCHIG00000003594	#N/A	ENSCHIG00000005188	#N/A	ENSCHIG00000007439	VWA5B2			ENSCHIG00000026827	SNRPA	ENSCHIG00000009675	MMGT1
ENSCHIG00000016532	DLC1	ENSCHIG00000018214	NXN	ENSCHIG00000012330	#N/A			ENSCHIG00000022314	FADS1	ENSCHIG00000003236	ZSWIM1
ENSCHIG00000019280	DDX18	ENSCHIG00000025868	PLK2	ENSCHIG00000007864	#N/A			ENSCHIG00000000097	LOC102176495	ENSCHIG00000024722	#N/A
ENSCHIG00000008723	#N/A	ENSCHIG00000026702	NOP14	ENSCHIG00000023806	#N/A			ENSCHIG00000012361	LOC108637680	ENSCHIG00000008870	PGAP4
ENSCHIG00000020505	#N/A	ENSCHIG00000017641	THBS1	ENSCHIG00000010694	NR2F1			ENSCHIG00000021173	#N/A	ENSCHIG00000025478	CREB3L4
ENSCHIG00000006272	#N/A	ENSCHIG00000014590	TPM2	ENSCHIG00000001082	KRT5			ENSCHIG00000013418	FUBP1	ENSCHIG00000015453	ZNF19
ENSCHIG00000012180	XIRP1	ENSCHIG00000021351	CRLF3	ENSCHIG00000012433	HAND2			ENSCHIG00000022375	MYBL1	ENSCHIG00000009780	CDC14B
ENSCHIG00000006601	#N/A	ENSCHIG00000019385	#N/A	ENSCHIG00000014402	#N/A			ENSCHIG00000024277	#N/A	ENSCHIG00000026858	KASH5
ENSCHIG00000012872	RPUSD1	ENSCHIG00000017057	MAK16	ENSCHIG00000025943	RPL10A			ENSCHIG00000014907	#N/A	ENSCHIG00000016562	LOC102168757
ENSCHIG00000002047	#N/A	ENSCHIG00000023373	#N/A	ENSCHIG00000002533	#N/A			ENSCHIG00000000534	MMAB	ENSCHIG00000020454	QPRT
ENSCHIG00000008352	MYADM	ENSCHIG00000024136	PEA15	ENSCHIG00000025390	PROSER2			ENSCHIG00000027136	MCM7	ENSCHIG00000014029	KCTD7
ENSCHIG00000008989	PML	ENSCHIG00000011459	#N/A	ENSCHIG00000014150	MX2			ENSCHIG00000019230	ADAM8	ENSCHIG00000024657	RSAD1
ENSCHIG00000022123	PROCA1	ENSCHIG00000022413	PLEKHO1					ENSCHIG00000014036	CENPH	ENSCHIG00000021927	LOC102170579
ENSCHIG00000000146	RAB31	ENSCHIG00000021075	SEPTIN11					ENSCHIG00000014694	SKA1	ENSCHIG00000026479	HSPA12B
ENSCHIG00000015202	TGFBRAP1	ENSCHIG00000024785	#N/A					ENSCHIG00000016286	#N/A	ENSCHIG00000004195	SLC25A19
ENSCHIG00000024346	ZNF316	ENSCHIG00000025074	ZMAT3					ENSCHIG00000015626	NCAPD2	ENSCHIG00000023948	ZNF605
ENSCHIG00000020540	MNT	ENSCHIG00000007927	DPP9					ENSCHIG00000018617	POLD1	ENSCHIG00000000688	MIIP
ENSCHIG00000012843	NR4A2	ENSCHIG00000016090	TPD52					ENSCHIG00000021694	#N/A	ENSCHIG00000024006	DCUN1D4
ENSCHIG00000019997	EIF1	ENSCHIG00000025972	PFN1					ENSCHIG00000009238	KNSTRN	ENSCHIG00000006192	GPR173
ENSCHIG00000025151	SGSH	ENSCHIG00000019675	LASP1					ENSCHIG00000013105	#N/A	ENSCHIG00000023653	#N/A
ENSCHIG00000010675	JMY	ENSCHIG00000014465	#N/A					ENSCHIG00000013074	CDCA3	ENSCHIG00000027195	LOC108638026
ENSCHIG00000025079	HIP1R	ENSCHIG00000023771	NACC1					ENSCHIG00000011829	#N/A	ENSCHIG00000026708	ELMO3
ENSCHIG00000016333	E2F6	ENSCHIG00000018477	#N/A					ENSCHIG00000026579	KATNB1	ENSCHIG00000014085	RSPH9
ENSCHIG00000013898	PPARD	ENSCHIG00000009046	SMYD5					ENSCHIG00000012498	TOP2A	ENSCHIG00000014463	#N/A
ENSCHIG00000020449	SMCR8	ENSCHIG00000019681	PMEPA1					ENSCHIG00000023958	MVK	ENSCHIG00000022396	ZC2HC1A
ENSCHIG00000022083	AFDN	ENSCHIG00000015674	DNAJA1					ENSCHIG00000011779	MNS1	ENSCHIG00000011290	SOCS3
ENSCHIG00000021552	ANKRD33B	ENSCHIG00000014769	TAGLN					ENSCHIG00000012369	MXD3	ENSCHIG00000023621	CRY2
ENSCHIG00000019991	EXOC8	ENSCHIG00000017793	FAT1					ENSCHIG00000023965	SPAG5	ENSCHIG00000017083	GPR176
ENSCHIG00000017622	BMP2K	ENSCHIG00000012301	#N/A					ENSCHIG00000024306	#N/A	ENSCHIG00000024827	GPR155
ENSCHIG00000002071	CHML	ENSCHIG00000016954	PRMT5					ENSCHIG00000016339	GINS4	ENSCHIG00000016042	EPS8L2
ENSCHIG00000003683	HEXIM1	ENSCHIG00000013261	GOT2					ENSCHIG00000009939	#N/A	ENSCHIG00000017792	ARL6
ENSCHIG00000015657	PGM2	ENSCHIG00000021299	LRRFIP2					ENSCHIG00000012782	#N/A	ENSCHIG00000022483	CRYGS
ENSCHIG00000024765	MAML1	ENSCHIG00000023350	#N/A					ENSCHIG00000025190	#N/A	ENSCHIG00000025598	#N/A
ENSCHIG00000013452	SNIP1	ENSCHIG00000004508	FUS					ENSCHIG00000014721	CCNB2	ENSCHIG00000020944	#N/A
ENSCHIG00000020925	MON1B	ENSCHIG00000021559	PUM3					ENSCHIG00000010689	TIMELESS	ENSCHIG00000009938	#N/A
ENSCHIG00000012179	ETV1	ENSCHIG00000019987	LOC102189890					ENSCHIG00000007738	BORA	ENSCHIG00000020496	KIZ
ENSCHIG00000008650	#N/A	ENSCHIG00000013489	BOP1					ENSCHIG00000013849	FOXS1	ENSCHIG00000024256	#N/A
ENSCHIG00000001452	IRS2	ENSCHIG00000012574	LOC102182562					ENSCHIG00000010137	#N/A	ENSCHIG00000009741	ARHGEF19
ENSCHIG00000014903	IRX3	ENSCHIG00000000804	PLK3					ENSCHIG00000027118	PTTG1	ENSCHIG00000016242	#N/A
ENSCHIG00000020832	DACT1	ENSCHIG00000025822	IRAG1					ENSCHIG00000017508	#N/A	ENSCHIG00000012774	#N/A
ENSCHIG00000026053	RND1	ENSCHIG00000019332	#N/A					ENSCHIG00000026661	PCLAF	ENSCHIG00000010846	CFAP20DC
ENSCHIG00000019461	SMAD7	ENSCHIG00000025824	HDAC9					ENSCHIG00000016101	#N/A	ENSCHIG00000000314	#N/A
ENSCHIG00000005009	#N/A	ENSCHIG00000025653	PLEKHO2					ENSCHIG00000017679	PDZD2	ENSCHIG00000011716	LOC102184291
ENSCHIG00000016281	WASL	ENSCHIG00000002674	C14H8orf34					ENSCHIG00000021339	INA	ENSCHIG00000008735	#N/A
ENSCHIG00000024007	ICE1	ENSCHIG00000000741	#N/A					ENSCHIG00000016961	NDC1	ENSCHIG00000018023	#N/A
ENSCHIG00000024343	#N/A	ENSCHIG00000018841	KCNJ3					ENSCHIG00000022286	#N/A	ENSCHIG00000015725	HEMK1
ENSCHIG00000026513	KLHL21	ENSCHIG00000016742	#N/A					ENSCHIG00000023449	#N/A	ENSCHIG00000026656	IFT56
ENSCHIG00000025012	CYTH3	ENSCHIG00000002245	#N/A					ENSCHIG00000014740	LOC102182334	ENSCHIG00000021043	LOC102181985
ENSCHIG00000011814	OTUD1	ENSCHIG00000001384	LOC108635911					ENSCHIG00000023298	PLK4	ENSCHIG00000015292	RCOR2
ENSCHIG00000006418	EEPD1	ENSCHIG00000002804	BDKRB1					ENSCHIG00000019462	HELLS	ENSCHIG00000025133	FKBP1B
ENSCHIG00000017842	SGMS2	ENSCHIG00000005420	FILIP1L					ENSCHIG00000010110	#N/A	ENSCHIG00000007435	FGF11
ENSCHIG00000012432	IFFO2	ENSCHIG00000019502	PTPRE					ENSCHIG00000022107	#N/A	ENSCHIG00000015579	LMBR1L
ENSCHIG00000010544	ENTPD7	ENSCHIG00000000336	#N/A					ENSCHIG00000018579	SPON2	ENSCHIG00000014371	ZNF354C
ENSCHIG00000003950	#N/A	ENSCHIG00000021687	#N/A					ENSCHIG00000012216	CEP131	ENSCHIG00000008343	MINDY2
ENSCHIG00000025655	#N/A	ENSCHIG00000009517	#N/A					ENSCHIG00000021342	TLN2	ENSCHIG00000014691	NYAP1
ENSCHIG00000014954	WNK2	ENSCHIG00000019059	DDX39A					ENSCHIG00000012476	CENPF	ENSCHIG00000016836	FXYD6
ENSCHIG00000026731	#N/A	ENSCHIG00000001147	#N/A					ENSCHIG00000010092	#N/A	ENSCHIG00000004153	#N/A
ENSCHIG00000004220	#N/A	ENSCHIG00000012170	IRAK1					ENSCHIG00000009851	KLF14	ENSCHIG00000000536	HEBP1
ENSCHIG00000023004	#N/A	ENSCHIG00000011048	LAMA5					ENSCHIG00000026118	ARHGAP11A	ENSCHIG00000011773	LOC108634096
ENSCHIG00000003584	#N/A	ENSCHIG00000012897	SKIC2					ENSCHIG00000024330	CLIC1	ENSCHIG00000016122	GPI
ENSCHIG00000010214	#N/A	ENSCHIG00000014261	DDX56					ENSCHIG00000023447	#N/A	ENSCHIG00000011415	#N/A
ENSCHIG00000013419	SOX4	ENSCHIG00000025155	TUBB6					ENSCHIG00000021055	FLNC	ENSCHIG00000007762	#N/A
ENSCHIG00000010789	PTPRJ	ENSCHIG00000026463	TRAF3					ENSCHIG00000017109	TMEFF1	ENSCHIG00000011135	CAMTA2
ENSCHIG00000026445	TANC1	ENSCHIG00000026362	PWP2					ENSCHIG00000018319	PAMR1	ENSCHIG00000009410	ZRANB2
ENSCHIG00000002705	#N/A	ENSCHIG00000020911	DPCD					ENSCHIG00000015460	FADS2	ENSCHIG00000001905	#N/A
ENSCHIG00000017445	TADA2B	ENSCHIG00000019299	RUVBL1					ENSCHIG00000007479	PCYT2	ENSCHIG00000010061	#N/A
ENSCHIG00000010253	SLC7A6	ENSCHIG00000013788	ZC2HC1B					ENSCHIG00000010637	PLA2R1	ENSCHIG00000022871	MIF
ENSCHIG00000010482	CLMP	ENSCHIG00000021415	LOC102175795					ENSCHIG00000006635	CD248	ENSCHIG00000024317	#N/A
ENSCHIG00000009664	NR4A1	ENSCHIG00000017558	#N/A					ENSCHIG00000020732	#N/A	ENSCHIG00000021497	LOC102172205
ENSCHIG00000027242	SH3GL1	ENSCHIG00000022499	RPF2					ENSCHIG00000019290	CAV1	ENSCHIG00000015852	NDRG1
ENSCHIG00000019150	SLC20A1	ENSCHIG00000013868	SELENOI					ENSCHIG00000025367	S100A4	ENSCHIG00000012914	CYP2D6
ENSCHIG00000020321	DENND5B	ENSCHIG00000017163	#N/A					ENSCHIG00000018422	FASN	ENSCHIG00000017747	PNISR
ENSCHIG00000022385	AP5B1	ENSCHIG00000021121	EXOSC4					ENSCHIG00000020952	LOC102179921	ENSCHIG00000009456	EEF1AKMT3
ENSCHIG00000000844	#N/A	ENSCHIG00000015573	SDC2					ENSCHIG00000008294	#N/A	ENSCHIG00000023626	ZSCAN25
ENSCHIG00000002985	MOCS3	ENSCHIG00000008137	LRRC59					ENSCHIG00000016468	ZNF385A	ENSCHIG00000000887	STAC3
ENSCHIG00000023878	FNDC3B	ENSCHIG00000026232	PALLD					ENSCHIG00000026497	S100A16	ENSCHIG00000019454	SULT4A1
ENSCHIG00000022292	HIP1	ENSCHIG00000011845	#N/A					ENSCHIG00000010975	#N/A	ENSCHIG00000021266	#N/A
ENSCHIG00000026885	YKT6	ENSCHIG00000018025	#N/A					ENSCHIG00000025985	FHOD1	ENSCHIG00000026844	CDC7
ENSCHIG00000018986	ADAMTS5	ENSCHIG00000012484	RPP38					ENSCHIG00000010750	MIX23	ENSCHIG00000008986	#N/A
ENSCHIG00000003924	#N/A	ENSCHIG00000007023	SLC25A5					ENSCHIG00000013212	LSS	ENSCHIG00000017816	ZNF331
ENSCHIG00000023713	ATXN7	ENSCHIG00000015553	FAM136A					ENSCHIG00000008648	#N/A	ENSCHIG00000022441	TLCD2
ENSCHIG00000018026	DAPK3	ENSCHIG00000013696	SLC25A22					ENSCHIG00000016645	#N/A	ENSCHIG00000024366	SLC49A3
ENSCHIG00000024842	#N/A	ENSCHIG00000021574	PEAK1					ENSCHIG00000026253	ACCS	ENSCHIG00000017637	#N/A
ENSCHIG00000018083	FBXO33	ENSCHIG00000011301	NOL9					ENSCHIG00000020380	#N/A	ENSCHIG00000014312	C5H22orf23
ENSCHIG00000018766	EGR2	ENSCHIG00000019037	SH2B3					ENSCHIG00000017076	HDGF	ENSCHIG00000001879	#N/A
ENSCHIG00000019043	LOC108634427	ENSCHIG00000018080	#N/A					ENSCHIG00000021007	LOC102189116	ENSCHIG00000002778	#N/A
ENSCHIG00000015535	TATDN2	ENSCHIG00000003518	HSPH1					ENSCHIG00000025524	SIGMAR1	ENSCHIG00000025603	#N/A
ENSCHIG00000010797	DENND1B	ENSCHIG00000018353	PLAUR					ENSCHIG00000019504	ENO3	ENSCHIG00000002482	#N/A
ENSCHIG00000012817	TBC1D16	ENSCHIG00000025676	FTSJ3					ENSCHIG00000019348	#N/A	ENSCHIG00000021718	CNTNAP1
ENSCHIG00000016322	BCL2	ENSCHIG00000003120	#N/A					ENSCHIG00000024703	#N/A	ENSCHIG00000025192	#N/A
ENSCHIG00000008185	FLRT2	ENSCHIG00000025115	#N/A					ENSCHIG00000014475	#N/A	ENSCHIG00000017015	SARDH
ENSCHIG00000011802	STOM	ENSCHIG00000024457	CFL1					ENSCHIG00000001570	#N/A	ENSCHIG00000026564	LOC102168411
ENSCHIG00000021028	SNX18	ENSCHIG00000015979	KCTD10					ENSCHIG00000016734	PCSK1N	ENSCHIG00000013232	CEP162
ENSCHIG00000019285	NAB2	ENSCHIG00000024458	CARNMT1					ENSCHIG00000020123	RDH11	ENSCHIG00000021048	DPP4
ENSCHIG00000012181	IRX5	ENSCHIG00000009413	IPO4					ENSCHIG00000019091	MZT1	ENSCHIG00000017388	SLC4A3
ENSCHIG00000004927	#N/A	ENSCHIG00000017685	SLX9					ENSCHIG00000014401	#N/A	ENSCHIG00000008694	#N/A
ENSCHIG00000025936	ZFAND5	ENSCHIG00000021295	GPATCH4					ENSCHIG00000025563	#N/A	ENSCHIG00000021488	MIGA2
ENSCHIG00000021149	BMP4	ENSCHIG00000024709	#N/A					ENSCHIG00000025067	LOC102178426	ENSCHIG00000026065	MAST3
ENSCHIG00000012408	FZD1	ENSCHIG00000012830	TGFB1I1					ENSCHIG00000026187	TEAD2	ENSCHIG00000000189	FAM83H
ENSCHIG00000015405	CCNL1	ENSCHIG00000021773	CEMIP					ENSCHIG00000019083	FNDC5	ENSCHIG00000005750	#N/A
ENSCHIG00000006450	LOC102186858	ENSCHIG00000017807	HSP90AB1					ENSCHIG00000004107	#N/A	ENSCHIG00000022105	#N/A
ENSCHIG00000006709	#N/A	ENSCHIG00000024525	MICAL3					ENSCHIG00000016579	CSE1L	ENSCHIG00000019626	GPATCH1
ENSCHIG00000017479	FNIP2	ENSCHIG00000022834	WDR4					ENSCHIG00000021953	#N/A	ENSCHIG00000014838	#N/A
ENSCHIG00000011933	PLEKHG1	ENSCHIG00000025680	ABCF2					ENSCHIG00000008372	LOC102168533	ENSCHIG00000016215	ZBTB18
ENSCHIG00000005548	#N/A	ENSCHIG00000023222	PDE5A					ENSCHIG00000014642	ACACA	ENSCHIG00000009152	#N/A
ENSCHIG00000012636	ZNF668	ENSCHIG00000009348	EXT1					ENSCHIG00000021504	LOC102175959	ENSCHIG00000014115	ZNF132
ENSCHIG00000019571	CBARP	ENSCHIG00000027229	EXTL3					ENSCHIG00000025845	CDKN2B	ENSCHIG00000024415	E2F1
ENSCHIG00000006302	UBALD1	ENSCHIG00000019727	CTH					ENSCHIG00000014864	RAP2A	ENSCHIG00000025664	CYSRT1
ENSCHIG00000015671	NUFIP2	ENSCHIG00000019428	ENC1					ENSCHIG00000025581	#N/A	ENSCHIG00000009137	#N/A
ENSCHIG00000010020	KLF16	ENSCHIG00000024873	ASRGL1					ENSCHIG00000007935	NUSAP1	ENSCHIG00000019768	LOC102186431
ENSCHIG00000002397	#N/A	ENSCHIG00000020162	PPTC7					ENSCHIG00000015214	SPDL1	ENSCHIG00000019940	CDKN2D
ENSCHIG00000021566	SLC25A25	ENSCHIG00000021821	NUP93					ENSCHIG00000022766	PRSS57	ENSCHIG00000025288	RAB15
ENSCHIG00000003102	#N/A	ENSCHIG00000008926	CCDC134					ENSCHIG00000013453	SUV39H2	ENSCHIG00000025599	#N/A
ENSCHIG00000012796	RXFP4	ENSCHIG00000009931	#N/A					ENSCHIG00000019665	KIFC1	ENSCHIG00000009811	TRIM32
ENSCHIG00000018341	ARHGAP32	ENSCHIG00000008166	COPS9					ENSCHIG00000021893	HCN2	ENSCHIG00000016978	TMEM143
ENSCHIG00000002204	#N/A	ENSCHIG00000015777	#N/A					ENSCHIG00000016533	KHDRBS3	ENSCHIG00000017556	#N/A
ENSCHIG00000017502	USP42	ENSCHIG00000022121	#N/A					ENSCHIG00000026482	CEP97	ENSCHIG00000024915	C19H17orf75
ENSCHIG00000018437	HDAC4	ENSCHIG00000022988	#N/A					ENSCHIG00000021968	LOC108636095	ENSCHIG00000001857	#N/A
ENSCHIG00000012650	SERTAD1	ENSCHIG00000021959	CALD1					ENSCHIG00000015422	CDC25B	ENSCHIG00000017808	LOC102179512
ENSCHIG00000013024	IL1R1	ENSCHIG00000016937	NDUFB2					ENSCHIG00000006832	#N/A	ENSCHIG00000013625	#N/A
ENSCHIG00000020871	GPC4	ENSCHIG00000012132	VASP					ENSCHIG00000019407	CA8	ENSCHIG00000012363	ZNF140
ENSCHIG00000021684	PPP1R15A	ENSCHIG00000016348	ITPKB					ENSCHIG00000023573	NCAPH	ENSCHIG00000019902	SFI1
ENSCHIG00000022985	YTHDF2	ENSCHIG00000023427	#N/A					ENSCHIG00000024225	#N/A	ENSCHIG00000011167	MUTYH
ENSCHIG00000009188	#N/A	ENSCHIG00000016205	FAM118A					ENSCHIG00000008596	#N/A	ENSCHIG00000014372	PRICKLE3
ENSCHIG00000014177	ANKRD11	ENSCHIG00000014180	LHFPL2					ENSCHIG00000013682	RSPO3	ENSCHIG00000012084	ZNF581
ENSCHIG00000007592	GAS1	ENSCHIG00000010298	AFG2A					ENSCHIG00000019384	#N/A	ENSCHIG00000012483	ZNF2
ENSCHIG00000020966	CFP	ENSCHIG00000016484	PREX2					ENSCHIG00000001826	FANCI	ENSCHIG00000009049	LOC102191753
ENSCHIG00000018259	ADARB1	ENSCHIG00000018183	RASL10B					ENSCHIG00000012869	PNPLA3	ENSCHIG00000009058	MIR140
ENSCHIG00000025930	RAPH1	ENSCHIG00000026681	LOC102180620					ENSCHIG00000016639	#N/A	ENSCHIG00000015924	ARRB2
ENSCHIG00000014789	MMD	ENSCHIG00000002729	#N/A					ENSCHIG00000022883	#N/A	ENSCHIG00000007766	#N/A
ENSCHIG00000021749	ABL1	ENSCHIG00000007037	ANKRD22					ENSCHIG00000010827	FNDC4	ENSCHIG00000017656	TUBD1
ENSCHIG00000016091	SAMD4A	ENSCHIG00000021430	GPR156					ENSCHIG00000014380	RIBC1	ENSCHIG00000024598	C15H11orf42
ENSCHIG00000007066	PPP1R10	ENSCHIG00000027064	CCDC42					ENSCHIG00000008916	HTR1B	ENSCHIG00000012508	TRERF1
ENSCHIG00000018908	DIPK2A	ENSCHIG00000017086	MYLK2					ENSCHIG00000023816	#N/A	ENSCHIG00000013823	CNNM3
ENSCHIG00000013642	USP53	ENSCHIG00000008902	#N/A					ENSCHIG00000024668	ACOT7	ENSCHIG00000009401	ETFBKMT
ENSCHIG00000010676	C1H21orf91	ENSCHIG00000007310	#N/A					ENSCHIG00000012552	CENPU	ENSCHIG00000020312	#N/A
ENSCHIG00000011086	LAMA2	ENSCHIG00000011273	#N/A					ENSCHIG00000021658	#N/A	ENSCHIG00000000187	#N/A
ENSCHIG00000005864	#N/A	ENSCHIG00000009274	GSPT1					ENSCHIG00000025924	LIG1	ENSCHIG00000017686	SEMA4G
ENSCHIG00000023568	PER2	ENSCHIG00000014088	#N/A					ENSCHIG00000013708	CCDC77	ENSCHIG00000019915	CA9
ENSCHIG00000010728	BEND3	ENSCHIG00000013965	SLC25A30					ENSCHIG00000010569	#N/A	ENSCHIG00000018709	ZNF821
ENSCHIG00000021393	FMN1	ENSCHIG00000003373	TULP4					ENSCHIG00000023012	PARPBP	ENSCHIG00000020467	#N/A
ENSCHIG00000022684	#N/A	ENSCHIG00000013364	TOMM6					ENSCHIG00000017892	ITGB3	ENSCHIG00000018819	#N/A
ENSCHIG00000013060	SNCAIP	ENSCHIG00000018423	PHGDH					ENSCHIG00000019370	#N/A	ENSCHIG00000025285	PRELID3A
ENSCHIG00000005230	#N/A	ENSCHIG00000016848	GSR					ENSCHIG00000018049	#N/A	ENSCHIG00000025509	C12orf76
		ENSCHIG00000007775	NOC4L					ENSCHIG00000011430	#N/A	ENSCHIG00000014510	#N/A
		ENSCHIG00000010178	S1PR2					ENSCHIG00000025605	#N/A	ENSCHIG00000012568	SEMA6D
		ENSCHIG00000016201	ECI2					ENSCHIG00000024662	LHX2	ENSCHIG00000020841	MANBA
		ENSCHIG00000016913	LHPP					ENSCHIG00000026747	RAD51	ENSCHIG00000018682	SAPCD1
		ENSCHIG00000021155	UBALD2					ENSCHIG00000017717	ODAD3	ENSCHIG00000000185	PPP2R3B
		ENSCHIG00000019215	SLC39A3					ENSCHIG00000011146	RECQL4	ENSCHIG00000019719	LOC102169298
		ENSCHIG00000011552	ADAM12					ENSCHIG00000007422	#N/A	ENSCHIG00000014026	SLC26A11
		ENSCHIG00000015333	PRKRA					ENSCHIG00000011982	BUB1	ENSCHIG00000024762	#N/A
		ENSCHIG00000012544	C8H9orf40					ENSCHIG00000012478	CDT1	ENSCHIG00000019489	#N/A
		ENSCHIG00000000207	NAA10					ENSCHIG00000026241	CEP44	ENSCHIG00000001910	LOC102190442
		ENSCHIG00000010512	#N/A					ENSCHIG00000021649	#N/A	ENSCHIG00000023517	SHPK
		ENSCHIG00000009775	EIF4G1					ENSCHIG00000018268	KIF11	ENSCHIG00000025538	#N/A
		ENSCHIG00000015251	STX6					ENSCHIG00000011203	TAF5	ENSCHIG00000017743	MASP2
		ENSCHIG00000009800	LOC102180169					ENSCHIG00000012320	#N/A	ENSCHIG00000014438	#N/A
		ENSCHIG00000027227	IMP4					ENSCHIG00000026725	LOC102181148	ENSCHIG00000006585	EPM2AIP1
		ENSCHIG00000023113	LRP8					ENSCHIG00000018473	#N/A	ENSCHIG00000004709	#N/A
		ENSCHIG00000021588	LOC102188626					ENSCHIG00000020965	NFYA	ENSCHIG00000022891	ABHD14B
		ENSCHIG00000023541	#N/A					ENSCHIG00000014720	RAB3A	ENSCHIG00000024896	SIX1
		ENSCHIG00000021168	TRMT61A					ENSCHIG00000000575	#N/A	ENSCHIG00000023538	ZNF576
		ENSCHIG00000014202	PDE12					ENSCHIG00000013737	MAP1B	ENSCHIG00000009819	ECI1
		ENSCHIG00000007954	FBXL14					ENSCHIG00000010328	POLH	ENSCHIG00000007739	KIF7
		ENSCHIG00000011033	CCNYL1					ENSCHIG00000023940	LOC102191533	ENSCHIG00000000287	#N/A
		ENSCHIG00000016912	GARS1					ENSCHIG00000022359	TSPAN5	ENSCHIG00000016028	THBS3
		ENSCHIG00000013316	ACTB					ENSCHIG00000011298	P3H2	ENSCHIG00000005919	CREBZF
		ENSCHIG00000024511	WFDC1					ENSCHIG00000015358	LOXL2	ENSCHIG00000013706	NARF
		ENSCHIG00000025324	PHC1					ENSCHIG00000010787	SRSF1	ENSCHIG00000009316	HSD3B7
		ENSCHIG00000005557	SNRPD1					ENSCHIG00000017068	ANLN	ENSCHIG00000026181	FAM168A
		ENSCHIG00000014540	ACTR1A					ENSCHIG00000017194	#N/A	ENSCHIG00000020214	TIA1
		ENSCHIG00000025322	#N/A					ENSCHIG00000008741	#N/A	ENSCHIG00000016458	PNN
		ENSCHIG00000012081	PSMB3					ENSCHIG00000007371	#N/A	ENSCHIG00000013328	VDAC2
		ENSCHIG00000023232	MAPRE1					ENSCHIG00000011297	TMPO	ENSCHIG00000024181	FBXW12
		ENSCHIG00000022923	RANBP1					ENSCHIG00000016313	SNRPA1	ENSCHIG00000026210	NAT9
		ENSCHIG00000009601	TPM4					ENSCHIG00000009030	RFC2	ENSCHIG00000025884	ATF7
		ENSCHIG00000025853	LOC102173997					ENSCHIG00000015168	GALM	ENSCHIG00000011089	ZBED6
		ENSCHIG00000014922	#N/A					ENSCHIG00000011755	FSTL3	ENSCHIG00000020376	#N/A
		ENSCHIG00000024501	LOC102172084					ENSCHIG00000018909	SMC4	ENSCHIG00000022741	DOCK7
		ENSCHIG00000009066	#N/A					ENSCHIG00000000139	SRGN	ENSCHIG00000017065	PGGHG
		ENSCHIG00000022799	PLEKHA8					ENSCHIG00000001237	MIR145	ENSCHIG00000013957	P4HA1
		ENSCHIG00000017546	TOMM34					ENSCHIG00000026741	AHCY	ENSCHIG00000000138	ZNF521
		ENSCHIG00000013877	CITED4					ENSCHIG00000013549	RALA	ENSCHIG00000012309	#N/A
		ENSCHIG00000015001	BPGM					ENSCHIG00000020170	FDPS	ENSCHIG00000022070	#N/A
		ENSCHIG00000007882	YRDC					ENSCHIG00000023323	INSIG1	ENSCHIG00000023423	#N/A
		ENSCHIG00000009221	UTP20					ENSCHIG00000019429	ITGB8	ENSCHIG00000015177	ABCB6
		ENSCHIG00000023115	LFNG					ENSCHIG00000016975	PHLDB2	ENSCHIG00000003839	#N/A
		ENSCHIG00000026833	PTGES2					ENSCHIG00000025507	MEST	ENSCHIG00000023374	#N/A
		ENSCHIG00000011282	FLNA					ENSCHIG00000015096	HMGCS1	ENSCHIG00000003477	#N/A
		ENSCHIG00000019252	ARF3					ENSCHIG00000018799	RRM1	ENSCHIG00000007610	LOC102184403
		ENSCHIG00000018198	CCT5					ENSCHIG00000012846	LOC102169149	ENSCHIG00000013727	NFAT5
		ENSCHIG00000020204	TPM1					ENSCHIG00000022915	#N/A	ENSCHIG00000019891	IL10RB
		ENSCHIG00000019020	KIF5B					ENSCHIG00000022256	CKS2	ENSCHIG00000024351	LTBP1
		ENSCHIG00000020858	SERPINE1					ENSCHIG00000023888	#N/A	ENSCHIG00000021683	#N/A
		ENSCHIG00000007815	HYPK					ENSCHIG00000021272	#N/A	ENSCHIG00000026991	TLE2
		ENSCHIG00000026293	LOC102187154					ENSCHIG00000019264	HAUS4	ENSCHIG00000026374	AK8
		ENSCHIG00000017488	LOC102171149					ENSCHIG00000019464	IGFBP6	ENSCHIG00000025795	C1H3orf33
		ENSCHIG00000011888	#N/A					ENSCHIG00000017853	TOMM40L	ENSCHIG00000024758	#N/A
		ENSCHIG00000006112	#N/A					ENSCHIG00000005292	NUP205	ENSCHIG00000017739	ZNF382
		ENSCHIG00000025184	#N/A					ENSCHIG00000017168	#N/A	ENSCHIG00000019673	LOC102187483
		ENSCHIG00000014896	#N/A					ENSCHIG00000026078	#N/A	ENSCHIG00000025135	CCDC14
		ENSCHIG00000017802	FBLIM1					ENSCHIG00000016244	ANKRD6	ENSCHIG00000026802	SCRN2
		ENSCHIG00000024713	#N/A					ENSCHIG00000012562	IL15RA	ENSCHIG00000009631	SP4
		ENSCHIG00000010947	TIMM17A					ENSCHIG00000011481	#N/A	ENSCHIG00000013090	COQ8B
		ENSCHIG00000023095	IER5					ENSCHIG00000008452	ASF1A	ENSCHIG00000017051	CFAP157
		ENSCHIG00000021963	SPTLC2					ENSCHIG00000018748	#N/A	ENSCHIG00000003464	#N/A
		ENSCHIG00000010934	#N/A					ENSCHIG00000025270	MCC	ENSCHIG00000017519	CHI3L1
		ENSCHIG00000021771	ATP5MF					ENSCHIG00000013628	#N/A	ENSCHIG00000010944	MAP9
		ENSCHIG00000020114	#N/A					ENSCHIG00000019501	AAAS	ENSCHIG00000020297	SFR1
		ENSCHIG00000018604	MAP4K4					ENSCHIG00000019714	RASSF4	ENSCHIG00000023914	TSNARE1
		ENSCHIG00000000293	#N/A					ENSCHIG00000013237	#N/A	ENSCHIG00000005629	LGI4
		ENSCHIG00000024467	ZMYND19					ENSCHIG00000021522	EBP	ENSCHIG00000007312	#N/A
		ENSCHIG00000024161	KIFC3					ENSCHIG00000019061	UCHL1	ENSCHIG00000011391	#N/A
		ENSCHIG00000001561	AEN					ENSCHIG00000010970	#N/A	ENSCHIG00000017730	HOOK2
		ENSCHIG00000026944	#N/A					ENSCHIG00000017089	LIMS2	ENSCHIG00000012491	NADK2
		ENSCHIG00000004169	LOC102180704					ENSCHIG00000020822	RFC4	ENSCHIG00000026914	#N/A
		ENSCHIG00000026226	GEMIN4					ENSCHIG00000012343	NCAPG	ENSCHIG00000018838	#N/A
		ENSCHIG00000027003	ODC1					ENSCHIG00000024323	DTYMK	ENSCHIG00000016995	ABCC10
		ENSCHIG00000020010	SREBF2					ENSCHIG00000023630	TUBG1	ENSCHIG00000013008	LOC102176218
		ENSCHIG00000012861	UBE2J1					ENSCHIG00000023722	NDE1	ENSCHIG00000010170	CEP290
		ENSCHIG00000012160	NBDY					ENSCHIG00000020398	#N/A	ENSCHIG00000008331	SIPA1
		ENSCHIG00000017139	#N/A					ENSCHIG00000018662	CDH2	ENSCHIG00000009893	WDR90
		ENSCHIG00000018373	MSRB1					ENSCHIG00000015113	UHRF2	ENSCHIG00000026492	LOC102189789
		ENSCHIG00000015849	#N/A					ENSCHIG00000022106	#N/A	ENSCHIG00000023515	CDAN1
		ENSCHIG00000014313	CPSF4					ENSCHIG00000011180	C17H4orf46	ENSCHIG00000022009	SPATA7
		ENSCHIG00000023205	MTCL1					ENSCHIG00000021358	CEBPZOS	ENSCHIG00000016870	REEP2
		ENSCHIG00000000920	NAV2					ENSCHIG00000021548	TMTC2	ENSCHIG00000014245	LOC102179511
		ENSCHIG00000005464	TMEM200B					ENSCHIG00000009443	PABIR2	ENSCHIG00000013390	NAIF1
		ENSCHIG00000015262	PDGFA					ENSCHIG00000014499	NSDHL	ENSCHIG00000009920	TET1
		ENSCHIG00000026485	PINX1					ENSCHIG00000013619	#N/A	ENSCHIG00000021036	KIF18B
		ENSCHIG00000010346	DET1					ENSCHIG00000009431	NSD2	ENSCHIG00000015260	#N/A
		ENSCHIG00000015138	ETV5					ENSCHIG00000006451	#N/A	ENSCHIG00000024114	ANKRD37
		ENSCHIG00000024702	#N/A					ENSCHIG00000023552	STMN1	ENSCHIG00000015638	HSPB8
		ENSCHIG00000015164	LOC102188264					ENSCHIG00000022790	DOLPP1	ENSCHIG00000011383	#N/A
		ENSCHIG00000003337	#N/A					ENSCHIG00000018983	#N/A	ENSCHIG00000015673	STRADB
		ENSCHIG00000023627	ATP1B1					ENSCHIG00000024055	NPM3	ENSCHIG00000020101	CCDC183
		ENSCHIG00000000248	#N/A					ENSCHIG00000011113	HMGB2	ENSCHIG00000016567	BBS10
		ENSCHIG00000014437	#N/A					ENSCHIG00000026117	VCAN	ENSCHIG00000023969	KCNIP2
		ENSCHIG00000008689	#N/A					ENSCHIG00000010250	HAT1	ENSCHIG00000010896	PANX3
		ENSCHIG00000001144	#N/A					ENSCHIG00000013911	PPP1R14A	ENSCHIG00000015848	#N/A
		ENSCHIG00000010568	#N/A					ENSCHIG00000024025	ABCA2	ENSCHIG00000025781	ZRANB3
		ENSCHIG00000016849	RPP40					ENSCHIG00000008100	MGME1	ENSCHIG00000022982	#N/A
		ENSCHIG00000027032	CLPB					ENSCHIG00000025090	CPE	ENSCHIG00000022349	AASDH
		ENSCHIG00000019419	OSGIN1					ENSCHIG00000019360	#N/A	ENSCHIG00000017456	RGS2
		ENSCHIG00000017180	#N/A					ENSCHIG00000003071	PAK1	ENSCHIG00000019533	LPAR6
		ENSCHIG00000023006	POLR2L					ENSCHIG00000025275	CPT1C	ENSCHIG00000008992	LOC102183952
		ENSCHIG00000010023	CRIM1					ENSCHIG00000016444	CCDC34	ENSCHIG00000024484	SSPN
		ENSCHIG00000019617	#N/A					ENSCHIG00000012556	TDP1	ENSCHIG00000006313	IL17RE
		ENSCHIG00000017779	ACTA2					ENSCHIG00000026423	#N/A	ENSCHIG00000014262	PIH1D2
		ENSCHIG00000015159	NHP2					ENSCHIG00000014935	#N/A	ENSCHIG00000011291	#N/A
		ENSCHIG00000026257	CNOT9					ENSCHIG00000027172	TCF7	ENSCHIG00000025386	EFS
		ENSCHIG00000015054	ARPC5L					ENSCHIG00000011442	#N/A	ENSCHIG00000022237	MFSD13A
		ENSCHIG00000024579	MBD3					ENSCHIG00000008606	#N/A	ENSCHIG00000011363	#N/A
		ENSCHIG00000021010	MYL9					ENSCHIG00000014158	RFWD3	ENSCHIG00000016482	ANGEL1
		ENSCHIG00000011102	ACTN4					ENSCHIG00000020759	SPC25	ENSCHIG00000011643	RGN
		ENSCHIG00000019705	MYH9					ENSCHIG00000018655	FAM13C	ENSCHIG00000024643	LOC106503164
		ENSCHIG00000020252	RAN					ENSCHIG00000020797	#N/A	ENSCHIG00000017165	#N/A
		ENSCHIG00000020396	#N/A					ENSCHIG00000020909	RBP1	ENSCHIG00000002998	#N/A
		ENSCHIG00000022633	SURF2					ENSCHIG00000022637	PAK3	ENSCHIG00000011323	PKDCC
		ENSCHIG00000009282	LOC102169634					ENSCHIG00000021502	SPC24	ENSCHIG00000010314	LOC102176218
		ENSCHIG00000012496	TNK2					ENSCHIG00000026372	IQGAP3	ENSCHIG00000023511	SWT1
		ENSCHIG00000004732	#N/A					ENSCHIG00000016329	GTSE1	ENSCHIG00000022274	TTLL4
		ENSCHIG00000026787	RRP7A					ENSCHIG00000021374	GINS3	ENSCHIG00000005024	HOPX
		ENSCHIG00000003905	#N/A					ENSCHIG00000021344	BRCA2	ENSCHIG00000020287	ARSL
		ENSCHIG00000003427	TMEM54					ENSCHIG00000021734	NUF2	ENSCHIG00000011725	PCYT1B
		ENSCHIG00000021479	L3MBTL2					ENSCHIG00000021248	#N/A	ENSCHIG00000015700	MAP3K21
		ENSCHIG00000021558	ECSIT					ENSCHIG00000022720	CCNE2	ENSCHIG00000026767	TIGD6
		ENSCHIG00000024906	HGH1					ENSCHIG00000003444	NCAPG2	ENSCHIG00000023337	SLC22A5
		ENSCHIG00000015512	CCDC115					ENSCHIG00000021506	POLA2	ENSCHIG00000024685	#N/A
		ENSCHIG00000026623	RFLNB					ENSCHIG00000016456	FIRRM	ENSCHIG00000009342	TRMT61B
		ENSCHIG00000017035	GALNT10					ENSCHIG00000015683	E2F1	ENSCHIG00000021238	#N/A
		ENSCHIG00000018223	RIOX2					ENSCHIG00000014248	CENPP	ENSCHIG00000023160	C7H19orf44
		ENSCHIG00000015905	RIN3					ENSCHIG00000025796	HSPB2	ENSCHIG00000026351	MAP3K1
		ENSCHIG00000010875	TTC13					ENSCHIG00000010808	KNTC1	ENSCHIG00000020023	EFCAB7
		ENSCHIG00000016910	TEPSIN					ENSCHIG00000021120	NTN1	ENSCHIG00000016358	CFAP44
		ENSCHIG00000016921	HTR2A					ENSCHIG00000001208	#N/A	ENSCHIG00000016513	CHIC1
		ENSCHIG00000023707	RUNDC3A					ENSCHIG00000022795	EPHB2	ENSCHIG00000016284	#N/A
		ENSCHIG00000026770	PPM1E					ENSCHIG00000023451	#N/A	ENSCHIG00000023212	CDK19
		ENSCHIG00000020671	SH2D5					ENSCHIG00000023697	MIS18BP1	ENSCHIG00000000346	#N/A
		ENSCHIG00000010729	DPF1					ENSCHIG00000012709	#N/A	ENSCHIG00000015727	#N/A
		ENSCHIG00000019455	KCND3					ENSCHIG00000014682	KBTBD8	ENSCHIG00000018285	MAGEF1
		ENSCHIG00000023260	FBXL22					ENSCHIG00000022767	DCLK1	ENSCHIG00000006763	AGRN
		ENSCHIG00000014120	#N/A					ENSCHIG00000013597	#N/A	ENSCHIG00000011462	#N/A
		ENSCHIG00000017674	PLEK					ENSCHIG00000020118	RAD54L	ENSCHIG00000012621	SLC16A3
		ENSCHIG00000003476	DACH1					ENSCHIG00000013142	#N/A	ENSCHIG00000023673	NME4
		ENSCHIG00000023908	EPB41L3					ENSCHIG00000025465	C13H20orf96	ENSCHIG00000004836	ERO1A
		ENSCHIG00000018848	ADGRB1					ENSCHIG00000018130	DTL	ENSCHIG00000017616	COMMD3
		ENSCHIG00000022172	FHOD3					ENSCHIG00000017512	ITGA8	ENSCHIG00000015248	MORN4
		ENSCHIG00000000486	C28H1orf198					ENSCHIG00000023583	CHEK2	ENSCHIG00000010424	LOC102177414
		ENSCHIG00000023103	MYO1C					ENSCHIG00000000360	NDC80	ENSCHIG00000012870	GABBR2
		ENSCHIG00000002832	MMP15					ENSCHIG00000010138	#N/A	ENSCHIG00000015775	#N/A
								ENSCHIG00000013160	LOC106503154	ENSCHIG00000013515	ALDOA
								ENSCHIG00000025505	ARHGAP33	ENSCHIG00000014488	EBPL
								ENSCHIG00000005084	KIF3C	ENSCHIG00000017945	#N/A
								ENSCHIG00000024453	AURKA	ENSCHIG00000021673	#N/A
								ENSCHIG00000014293	TTYH2	ENSCHIG00000009756	DDX41
								ENSCHIG00000018289	#N/A	ENSCHIG00000014081	LSP1
								ENSCHIG00000023183	SYCE2	ENSCHIG00000019815	GLB1L
								ENSCHIG00000026740	BRCA1	ENSCHIG00000016552	RIPK3
								ENSCHIG00000013061	CENPL	ENSCHIG00000017144	#N/A
								ENSCHIG00000017710	KIF4A	ENSCHIG00000015465	HPS1
								ENSCHIG00000018306	STIL	ENSCHIG00000016969	NIPSNAP3A
								ENSCHIG00000023343	MSX2	ENSCHIG00000025028	TSPYL4
								ENSCHIG00000024742	#N/A	ENSCHIG00000016711	SYNM
								ENSCHIG00000015390	#N/A	ENSCHIG00000025142	CLK2
								ENSCHIG00000012950	ESCO2	ENSCHIG00000023366	#N/A
								ENSCHIG00000015958	BRIP1	ENSCHIG00000016843	BNIP3
								ENSCHIG00000008966	CHTF18	ENSCHIG00000021460	EZH1
								ENSCHIG00000023003	HTRA3	ENSCHIG00000008203	#N/A
								ENSCHIG00000011558	CKAP2L	ENSCHIG00000026845	DPYSL2
								ENSCHIG00000019469	TEX30	ENSCHIG00000024360	ID3
								ENSCHIG00000015539	GAS2L3	ENSCHIG00000009116	#N/A
								ENSCHIG00000027198	LRR1	ENSCHIG00000017021	ATG2A
								ENSCHIG00000010550	#N/A	ENSCHIG00000021280	#N/A
								ENSCHIG00000017688	DLGAP5	ENSCHIG00000021670	#N/A
								ENSCHIG00000011272	PLXNC1	ENSCHIG00000012808	SGSM2
								ENSCHIG00000020440	DDIAS	ENSCHIG00000024614	PTGES
								ENSCHIG00000009433	NEK2	ENSCHIG00000025032	AADAT
								ENSCHIG00000022907	#N/A	ENSCHIG00000021762	CUL4B
								ENSCHIG00000011593	LOC102172689	ENSCHIG00000026027	#N/A
								ENSCHIG00000015774	#N/A	ENSCHIG00000019524	CLK4
								ENSCHIG00000026636	CENPT	ENSCHIG00000015562	ANGEL2
								ENSCHIG00000013032	CENPN	ENSCHIG00000000497	DHODH
								ENSCHIG00000016057	BUB1B	ENSCHIG00000023459	#N/A
								ENSCHIG00000007241	POLE	ENSCHIG00000023655	CARF
								ENSCHIG00000010680	CENPI	ENSCHIG00000021325	C10H14orf93
								ENSCHIG00000024120	PEAR1	ENSCHIG00000021620	#N/A
								ENSCHIG00000007287	GLI1	ENSCHIG00000016040	PORCN
								ENSCHIG00000003305	#N/A	ENSCHIG00000015357	WDR5B
								ENSCHIG00000026742	CDCA8	ENSCHIG00000001262	#N/A
								ENSCHIG00000025211	KITLG	ENSCHIG00000024044	ZFP3
								ENSCHIG00000009909	ASPM	ENSCHIG00000007156	PASK
								ENSCHIG00000019752	#N/A	ENSCHIG00000022104	#N/A
								ENSCHIG00000027224	NXPH3	ENSCHIG00000018205	ANK2
								ENSCHIG00000022997	#N/A	ENSCHIG00000020361	#N/A
								ENSCHIG00000009302	CDC6	ENSCHIG00000001022	LENEP
								ENSCHIG00000021371	PPM1N	ENSCHIG00000020609	TMEM235
								ENSCHIG00000023309	CLSPN	ENSCHIG00000002110	SOCS1
								ENSCHIG00000011834	#N/A	ENSCHIG00000023106	SH3YL1
								ENSCHIG00000014123	RAD51AP1	ENSCHIG00000004574	VMAC
								ENSCHIG00000011979	LPO	ENSCHIG00000020128	HELQ
								ENSCHIG00000026328	SNTN	ENSCHIG00000004031	#N/A
								ENSCHIG00000024020	ALCAM	ENSCHIG00000000071	BCORL1
								ENSCHIG00000021525	CCNF	ENSCHIG00000004293	#N/A
								ENSCHIG00000022301	#N/A	ENSCHIG00000022360	ZNF770
								ENSCHIG00000010008	DEPDC1	ENSCHIG00000026732	TEKT2
								ENSCHIG00000016500	LRRC15	ENSCHIG00000005124	#N/A
								ENSCHIG00000013621	#N/A	ENSCHIG00000016298	#N/A
								ENSCHIG00000012895	ORC1	ENSCHIG00000026465	CCDC112
								ENSCHIG00000008062	TICRR	ENSCHIG00000015495	KLHL8
								ENSCHIG00000009138	#N/A	ENSCHIG00000024412	LGR6
								ENSCHIG00000000066	MCF2L	ENSCHIG00000024268	#N/A
								ENSCHIG00000003279	ESM1	ENSCHIG00000025835	#N/A
								ENSCHIG00000010465	HASPIN	ENSCHIG00000008970	KBTBD7
								ENSCHIG00000018863	IGF1	ENSCHIG00000016544	PPT2
								ENSCHIG00000016038	TONSL	ENSCHIG00000013918	TMEM8B
								ENSCHIG00000016540	SLC38A4	ENSCHIG00000018275	METTL26
								ENSCHIG00000003005	LIN9	ENSCHIG00000024460	FMO4
								ENSCHIG00000008016	LOC102172138	ENSCHIG00000013925	THAP5
								ENSCHIG00000018108	KCNN4	ENSCHIG00000025805	FUT10
								ENSCHIG00000011079	TROAP	ENSCHIG00000000349	#N/A
								ENSCHIG00000022994	#N/A	ENSCHIG00000014529	HOMER2
								ENSCHIG00000007953	LCP1	ENSCHIG00000018177	PGAP1
								ENSCHIG00000010109	#N/A	ENSCHIG00000017914	#N/A
								ENSCHIG00000010735	MAP28	ENSCHIG00000017491	VSIG10
								ENSCHIG00000020706	HJURP	ENSCHIG00000020548	FN3K
								ENSCHIG00000000358	#N/A	ENSCHIG00000000254	#N/A
								ENSCHIG00000026587	NPTXR	ENSCHIG00000008731	CCDC18
								ENSCHIG00000026797	CDCA7	ENSCHIG00000015543	DENND11
								ENSCHIG00000019109	LYPD1	ENSCHIG00000024148	PM20D1
								ENSCHIG00000015107	TRAIP	ENSCHIG00000013994	AS3MT
								ENSCHIG00000010491	GINS1	ENSCHIG00000020967	LOC102176259
								ENSCHIG00000010919	WNT10B	ENSCHIG00000018313	LOC102191363
								ENSCHIG00000010329	BLM	ENSCHIG00000012098	IKBKE
								ENSCHIG00000025146	PRR11	ENSCHIG00000019881	RIC3
								ENSCHIG00000026654	HMMR	ENSCHIG00000022673	OGG1
								ENSCHIG00000015752	#N/A	ENSCHIG00000014210	ZNF10
								ENSCHIG00000021676	#N/A	ENSCHIG00000022657	LOC102174966
								ENSCHIG00000002934	#N/A	ENSCHIG00000009860	CAPN5
								ENSCHIG00000018109	NACAD	ENSCHIG00000003679	LAD1
								ENSCHIG00000013739	SGO1	ENSCHIG00000008278	#N/A
								ENSCHIG00000025939	LOC108636541	ENSCHIG00000015288	LETM2
								ENSCHIG00000009967	ERCC6L	ENSCHIG00000024871	FAM186B
								ENSCHIG00000015542	DDX11	ENSCHIG00000023703	HESX1
								ENSCHIG00000024676	CDC25C	ENSCHIG00000011676	ZNF786
								ENSCHIG00000016779	AKAP4	ENSCHIG00000006217	CCDC15
								ENSCHIG00000023859	#N/A	ENSCHIG00000016948	EGLN3
								ENSCHIG00000018250	GPC2	ENSCHIG00000024097	OPRL1
								ENSCHIG00000012678	MID1	ENSCHIG00000020000	PAFAH2
								ENSCHIG00000013001	EXO1	ENSCHIG00000008954	C21H14orf28
								ENSCHIG00000009318	KIF24	ENSCHIG00000026906	#N/A
								ENSCHIG00000009143	#N/A	ENSCHIG00000013550	#N/A
								ENSCHIG00000004933	SULT1B1	ENSCHIG00000015600	RSRP1
								ENSCHIG00000010548	#N/A	ENSCHIG00000009710	GAPDHS
								ENSCHIG00000015829	#N/A	ENSCHIG00000019004	PABPC5
								ENSCHIG00000020655	CEP152	ENSCHIG00000021453	LARGE2
								ENSCHIG00000017329	RGS3	ENSCHIG00000011294	KLF11
								ENSCHIG00000011929	TNFSF18	ENSCHIG00000021225	#N/A
								ENSCHIG00000014359	MCM8	ENSCHIG00000014389	ITGA2B
								ENSCHIG00000013888	GEN1	ENSCHIG00000014244	ANKMY1
								ENSCHIG00000026388	NES	ENSCHIG00000019656	LOC100861209
								ENSCHIG00000024126	KNL1	ENSCHIG00000016952	NOTCH3
								ENSCHIG00000002616	TPH2	ENSCHIG00000019930	GPR157
								ENSCHIG00000016940	ATAD5	ENSCHIG00000000463	#N/A
								ENSCHIG00000016830	MND1	ENSCHIG00000002134	#N/A
								ENSCHIG00000025427	FOXM1	ENSCHIG00000024494	ESRP2
								ENSCHIG00000015303	#N/A	ENSCHIG00000013931	LURAP1
								ENSCHIG00000008597	C20H5orf34	ENSCHIG00000015176	FANCM
								ENSCHIG00000015349	#N/A	ENSCHIG00000023104	SOX15
								ENSCHIG00000015195	ESPL1	ENSCHIG00000016555	DCLRE1A
								ENSCHIG00000022967	#N/A	ENSCHIG00000016903	RUBCN
								ENSCHIG00000025914	BRSK1	ENSCHIG00000015314	#N/A
								ENSCHIG00000015954	PMCH	ENSCHIG00000012647	ITPRIPL1
								ENSCHIG00000013210	KIF15	ENSCHIG00000012720	#N/A
								ENSCHIG00000011484	#N/A	ENSCHIG00000010677	PIM2
								ENSCHIG00000018580	CDCA2	ENSCHIG00000010691	#N/A
								ENSCHIG00000026166	MELK	ENSCHIG00000005337	#N/A
								ENSCHIG00000021085	PSRC1	ENSCHIG00000027158	SEMA6C
								ENSCHIG00000021764	FAM72A	ENSCHIG00000014899	#N/A
								ENSCHIG00000000290	#N/A	ENSCHIG00000018463	#N/A
								ENSCHIG00000008480	LOC102173858	ENSCHIG00000009674	IHO1
								ENSCHIG00000026088	#N/A	ENSCHIG00000025879	TMEM190
								ENSCHIG00000019970	GPR39	ENSCHIG00000022993	#N/A
								ENSCHIG00000016643	#N/A	ENSCHIG00000016661	#N/A
								ENSCHIG00000015452	CDH6	ENSCHIG00000023028	PPP1R3C
								ENSCHIG00000003123	LIN7A	ENSCHIG00000010270	GIGYF1
								ENSCHIG00000014856	PIF1	ENSCHIG00000014815	MDC1
								ENSCHIG00000019535	KIF14	ENSCHIG00000013915	ZNF395
								ENSCHIG00000002993	#N/A	ENSCHIG00000009706	POLD2
								ENSCHIG00000024959	DOK4	ENSCHIG00000012150	MTURN
								ENSCHIG00000016096	MYL6	ENSCHIG00000021810	UGP2
								ENSCHIG00000011672	NIPAL4	ENSCHIG00000020159	SLC38A6
								ENSCHIG00000021699	#N/A	ENSCHIG00000027011	ETAA1
								ENSCHIG00000025649	#N/A	ENSCHIG00000020144	FUCA2
								ENSCHIG00000008710	MIS18A	ENSCHIG00000026608	EIF4EBP3
								ENSCHIG00000006632	DPP6	ENSCHIG00000007613	PAXX
								ENSCHIG00000009157	#N/A	ENSCHIG00000022502	#N/A
								ENSCHIG00000014909	#N/A	ENSCHIG00000015959	KYAT1
								ENSCHIG00000018551	LOC102183306	ENSCHIG00000025131	#N/A
								ENSCHIG00000011008	#N/A	ENSCHIG00000020388	#N/A
								ENSCHIG00000021312	RALGPS2	ENSCHIG00000026908	#N/A
								ENSCHIG00000021902	KIF2C	ENSCHIG00000017934	#N/A
								ENSCHIG00000002064	#N/A	ENSCHIG00000012161	PDK1
								ENSCHIG00000006023	#N/A	ENSCHIG00000022628	LOC102184360
										ENSCHIG00000022175	TFCP2
										ENSCHIG00000000250	#N/A
										ENSCHIG00000012471	LOC102172159
										ENSCHIG00000020153	FBXL20
										ENSCHIG00000001994	OGT
										ENSCHIG00000022516	#N/A
										ENSCHIG00000001864	GALNT5
										ENSCHIG00000027082	METRN
										ENSCHIG00000009991	#N/A
										ENSCHIG00000020791	#N/A
										ENSCHIG00000022147	C16H1orf174
										ENSCHIG00000000777	#N/A
										ENSCHIG00000003451	NXPH4
										ENSCHIG00000020739	#N/A
										ENSCHIG00000017011	DHX58
										ENSCHIG00000024076	SSBP3
										ENSCHIG00000018278	ENO2
										ENSCHIG00000014574	APBA3
										ENSCHIG00000003271	SHMT2
										ENSCHIG00000015608	ASPN
										ENSCHIG00000020481	GSTK1
										ENSCHIG00000013523	FBXO2
										ENSCHIG00000016336	RNF144A
										ENSCHIG00000021663	#N/A
										ENSCHIG00000011752	POLD4
										ENSCHIG00000011855	#N/A
										ENSCHIG00000019662	TMUB2
										ENSCHIG00000023577	AP1G2
										ENSCHIG00000011646	PDLIM4
										ENSCHIG00000019473	PAQR6
										ENSCHIG00000012671	LUC7L3
										ENSCHIG00000021380	LRIG2
										ENSCHIG00000007693	TP53I3
										ENSCHIG00000025021	ADAMTS10
										ENSCHIG00000024116	NFATC4
										ENSCHIG00000011154	UBA7
										ENSCHIG00000016518	NHERF2
										ENSCHIG00000016459	CFLAR
										ENSCHIG00000007406	ZNF512
										ENSCHIG00000015999	ENO1
										ENSCHIG00000010582	#N/A
										ENSCHIG00000021487	S100B
										ENSCHIG00000018101	MINDY1
										ENSCHIG00000020685	OCEL1
										ENSCHIG00000007238	#N/A
										ENSCHIG00000003133	#N/A
										ENSCHIG00000014795	LPCAT3
										ENSCHIG00000014140	UNC119
										ENSCHIG00000003501	ARMCX1
										ENSCHIG00000006170	#N/A
										ENSCHIG00000026643	C11H2orf68
										ENSCHIG00000011993	MPI
										ENSCHIG00000019757	DENND6B
										ENSCHIG00000025962	GLT8D2
										ENSCHIG00000022629	PRDX4
										ENSCHIG00000017722	ZNF34
										ENSCHIG00000012029	SRD5A1
										ENSCHIG00000006046	#N/A
										ENSCHIG00000018656	S100PBP
										ENSCHIG00000017737	ERMARD
										ENSCHIG00000012624	RCBTB2
										ENSCHIG00000008588	#N/A
										ENSCHIG00000025462	HECTD3
										ENSCHIG00000014486	NAPRT
										ENSCHIG00000005813	VSIR
										ENSCHIG00000009703	AASS
										ENSCHIG00000025523	SESN3
										ENSCHIG00000011278	SNAPC1
										ENSCHIG00000027027	ITGA10
										ENSCHIG00000013612	#N/A
										ENSCHIG00000011753	ADCY6
										ENSCHIG00000015907	ZNF692
										ENSCHIG00000017827	HAUS5
										ENSCHIG00000020249	NAPB
										ENSCHIG00000022584	#N/A
										ENSCHIG00000022965	#N/A
										ENSCHIG00000022692	SDR42E1
										ENSCHIG00000009098	#N/A
										ENSCHIG00000019383	#N/A
										ENSCHIG00000019518	APBB3
										ENSCHIG00000015499	LANCL1
										ENSCHIG00000016262	BCL3
										ENSCHIG00000010034	HERC3
										ENSCHIG00000023281	ACSS3
										ENSCHIG00000023871	#N/A
										ENSCHIG00000021554	LDAF1
										ENSCHIG00000009974	#N/A
										ENSCHIG00000014713	LMAN2L
										ENSCHIG00000025372	FAM221B
										ENSCHIG00000013756	ACTN3
										ENSCHIG00000010843	ZFP62
										ENSCHIG00000023073	LOC102169462
										ENSCHIG00000012303	#N/A
										ENSCHIG00000005553	MAP10
										ENSCHIG00000022445	THAP2
										ENSCHIG00000009803	MLH3
										ENSCHIG00000023950	DZANK1
										ENSCHIG00000017524	POLG2
										ENSCHIG00000005367	KLHL13
										ENSCHIG00000019126	PIGH
										ENSCHIG00000006481	#N/A
										ENSCHIG00000014887	#N/A
										ENSCHIG00000023861	#N/A
										ENSCHIG00000011354	SPACA6
										ENSCHIG00000019326	#N/A
										ENSCHIG00000007716	THAP3
										ENSCHIG00000024830	DARS2
										ENSCHIG00000022519	#N/A
										ENSCHIG00000019978	SMPD3
										ENSCHIG00000025387	LOC102168439
										ENSCHIG00000016447	LMTK3
										ENSCHIG00000011639	GASK1A
										ENSCHIG00000016268	#N/A
										ENSCHIG00000017400	LMLN
										ENSCHIG00000023089	SLC38A3
										ENSCHIG00000023166	TMOD4
										ENSCHIG00000011375	#N/A
										ENSCHIG00000004176	ARL11
										ENSCHIG00000018156	#N/A
										ENSCHIG00000007068	ZNF391
										ENSCHIG00000001679	#N/A
										ENSCHIG00000015508	USP27X
										ENSCHIG00000000541	#N/A
										ENSCHIG00000024057	ZCWPW1
										ENSCHIG00000016039	EXTL2
										ENSCHIG00000021973	ARRDC4
										ENSCHIG00000007493	ZBTB42
										ENSCHIG00000018363	LOC102179170
										ENSCHIG00000001849	TXNL4B
										ENSCHIG00000024623	SEPTIN4
										ENSCHIG00000004901	ZNF432
										ENSCHIG00000017643	CCDC125
										ENSCHIG00000018744	NAALADL2
										ENSCHIG00000026520	ZFP37
										ENSCHIG00000005775	#N/A
										ENSCHIG00000016581	OCIAD2
										ENSCHIG00000017758	THPO
										ENSCHIG00000020056	SEC14L5
										ENSCHIG00000007873	TMEM249
										ENSCHIG00000000356	#N/A
										ENSCHIG00000013175	YIPF1
										ENSCHIG00000019762	#N/A
										ENSCHIG00000019942	SFXN5
										ENSCHIG00000020442	LONRF1
										ENSCHIG00000015239	RPS6KA1
										ENSCHIG00000023934	AMDHD1
										ENSCHIG00000013511	ZNF214
										ENSCHIG00000012157	ZNF182
										ENSCHIG00000023947	C18H16orf46
										ENSCHIG00000017371	B3GAT1
										ENSCHIG00000026481	LOC102176953
										ENSCHIG00000014434	#N/A
										ENSCHIG00000012447	SLC26A10P
										ENSCHIG00000014660	TTC23L
										ENSCHIG00000018666	#N/A
										ENSCHIG00000010476	MC1R
										ENSCHIG00000015736	#N/A
										ENSCHIG00000024608	HSD17B1
										ENSCHIG00000001565	ZNF283
										ENSCHIG00000017621	LSMEM2
										ENSCHIG00000024347	VSIG10L
										ENSCHIG00000025294	IGFLR1
										ENSCHIG00000021599	LOC102169506
										ENSCHIG00000011796	INHA
										ENSCHIG00000015456	ZNF404
										ENSCHIG00000011249	AKAP5
										ENSCHIG00000016525	RPGRIP1L
										ENSCHIG00000018169	SAMD15
										ENSCHIG00000017186	#N/A
										ENSCHIG00000023759	MTX3
										ENSCHIG00000000239	SHLD2
										ENSCHIG00000026252	GABRE
										ENSCHIG00000022593	#N/A
										ENSCHIG00000001510	ATG16L2
										ENSCHIG00000008379	METTL18
										ENSCHIG00000014593	RAPGEFL1
										ENSCHIG00000023052	RFX2
										ENSCHIG00000006078	#N/A
										ENSCHIG00000014506	#N/A
										ENSCHIG00000011125	NKX3-2
										ENSCHIG00000021597	ZSCAN20
										ENSCHIG00000000911	#N/A
										ENSCHIG00000025775	RORA
										ENSCHIG00000013843	STARD10
										ENSCHIG00000017003	GRAMD1C
										ENSCHIG00000022996	#N/A
										ENSCHIG00000021578	PRRT2
										ENSCHIG00000022200	C24H18orf54
										ENSCHIG00000008178	#N/A
										ENSCHIG00000015914	DCDC2B
										ENSCHIG00000020848	SLC46A1
										ENSCHIG00000017271	G0S2
										ENSCHIG00000013125	#N/A
										ENSCHIG00000025803	SALL2
										ENSCHIG00000026155	RPAIN
										ENSCHIG00000017430	WDCP
										ENSCHIG00000009854	KMT5C
										ENSCHIG00000010015	MYORG
										ENSCHIG00000004272	PAQR8
										ENSCHIG00000012460	ZKSCAN4
										ENSCHIG00000015844	#N/A
										ENSCHIG00000017075	GPRC5B
										ENSCHIG00000002669	#N/A
										ENSCHIG00000000998	#N/A
										ENSCHIG00000014098	#N/A
										ENSCHIG00000008695	#N/A
										ENSCHIG00000025785	MTHFR
										ENSCHIG00000016665	CD27
										ENSCHIG00000016666	AMN1
										ENSCHIG00000026458	#N/A
										ENSCHIG00000022524	#N/A
										ENSCHIG00000008351	IL17RC
										ENSCHIG00000014020	RUSC1
										ENSCHIG00000016033	PARP3
										ENSCHIG00000026729	SULF1
										ENSCHIG00000000188	YPEL1
										ENSCHIG00000016522	TRMT1L
										ENSCHIG00000017324	TYW5
										ENSCHIG00000020008	ADD3
										ENSCHIG00000006699	#N/A
										ENSCHIG00000017401	RCCD1
										ENSCHIG00000019381	#N/A
										ENSCHIG00000022962	#N/A
										ENSCHIG00000002449	#N/A
										ENSCHIG00000010262	ROM1
										ENSCHIG00000022366	KLHDC8B
										ENSCHIG00000000101	L1CAM
										ENSCHIG00000017522	NEK4
										ENSCHIG00000019838	#N/A
										ENSCHIG00000015551	SYT8
										ENSCHIG00000027161	CREB1
										ENSCHIG00000022309	CLUAP1
										ENSCHIG00000019532	BMAL2
										ENSCHIG00000020690	TRPC1
										ENSCHIG00000026620	SHFL
										ENSCHIG00000015483	SLC31A2
										ENSCHIG00000026488	#N/A
										ENSCHIG00000020273	FCHSD1
										ENSCHIG00000007155	NEDD4L
										ENSCHIG00000025987	CFAP418
										ENSCHIG00000009352	NHLRC2
										ENSCHIG00000009427	#N/A
										ENSCHIG00000010592	#N/A
										ENSCHIG00000025935	CDK5
										ENSCHIG00000024341	ABCC5
										ENSCHIG00000016221	RNF38
										ENSCHIG00000022072	#N/A
										ENSCHIG00000009869	LDB2
										ENSCHIG00000021345	SNED1
										ENSCHIG00000020660	HEXB
										ENSCHIG00000009004	MIR421
										ENSCHIG00000018967	SAMD14
										ENSCHIG00000012427	PAGR1
										ENSCHIG00000017258	BAIAP2
										ENSCHIG00000009459	MIR186
										ENSCHIG00000024138	#N/A
										ENSCHIG00000013161	MSL1
										ENSCHIG00000009027	MIR199A
										ENSCHIG00000014934	#N/A
										ENSCHIG00000013491	DGKA
										ENSCHIG00000014767	VPS37A
										ENSCHIG00000023476	GNAI1
										ENSCHIG00000008013	SLC25A23
										ENSCHIG00000003073	LOC106503669
										ENSCHIG00000014753	CARD19
										ENSCHIG00000027265	HOMEZ
										ENSCHIG00000023528	CEP19
										ENSCHIG00000011996	LOC102169935
										ENSCHIG00000010698	SETDB1
										ENSCHIG00000019944	CCDC24
										ENSCHIG00000021099	ZNF32
										ENSCHIG00000004955	#N/A
										ENSCHIG00000022124	#N/A
										ENSCHIG00000023306	FBF1
										ENSCHIG00000008404	#N/A
										ENSCHIG00000024338	FBXL19
										ENSCHIG00000003510	CENATAC
										ENSCHIG00000000657	#N/A
										ENSCHIG00000013828	LOC102186466
										ENSCHIG00000023649	ABHD18
										ENSCHIG00000017817	GK5
										ENSCHIG00000026851	FBXO17
										ENSCHIG00000006361	#N/A
										ENSCHIG00000011101	ID1
										ENSCHIG00000018717	ACBD4
										ENSCHIG00000019519	TENT5B
										ENSCHIG00000017114	#N/A
										ENSCHIG00000013934	STK17B
										ENSCHIG00000009242	VEGFA
										ENSCHIG00000006854	#N/A
										ENSCHIG00000014521	ASAP3
										ENSCHIG00000025580	#N/A
										ENSCHIG00000013839	PLIN2
										ENSCHIG00000013702	WDR19
										ENSCHIG00000016005	ATP8B3
										ENSCHIG00000024951	LOC102184370
										ENSCHIG00000018834	#N/A
										ENSCHIG00000009075	#N/A
										ENSCHIG00000008301	GHDC
										ENSCHIG00000008272	#N/A
										ENSCHIG00000000438	ZMYM3
										ENSCHIG00000000109	ENOSF1
										ENSCHIG00000014083	RNF141
										ENSCHIG00000019093	THTPA
										ENSCHIG00000022847	ZFTA
										ENSCHIG00000021297	LOC102190399
										ENSCHIG00000020973	ZSCAN29
										ENSCHIG00000026555	TEP1
										ENSCHIG00000009076	#N/A
										ENSCHIG00000016760	RHOJ
										ENSCHIG00000011217	AK1
										ENSCHIG00000025179	#N/A
										ENSCHIG00000015904	#N/A
										ENSCHIG00000015627	CCDC138
										ENSCHIG00000013038	NCAM1
										ENSCHIG00000018757	PKN3
										ENSCHIG00000026282	PLA2G4A
										ENSCHIG00000020002	POLI
										ENSCHIG00000012673	TATDN3
										ENSCHIG00000008907	LOC102180196
										ENSCHIG00000023170	SLC22A17
										ENSCHIG00000002771	#N/A
										ENSCHIG00000010977	#N/A
										ENSCHIG00000022150	DBP
										ENSCHIG00000023685	PATJ
										ENSCHIG00000014901	#N/A
										ENSCHIG00000023782	C8H9orf85
										ENSCHIG00000021370	RAB36
										ENSCHIG00000018791	GALC
										ENSCHIG00000008344	KCNA6
										ENSCHIG00000027005	YPEL1
										ENSCHIG00000023443	#N/A
										ENSCHIG00000008993	PEX11G
										ENSCHIG00000012848	GALNT15
										ENSCHIG00000017470	LTA4H
										ENSCHIG00000026935	#N/A
										ENSCHIG00000013179	FOXO4
										ENSCHIG00000012768	#N/A
										ENSCHIG00000009933	#N/A
										ENSCHIG00000022836	ME1
										ENSCHIG00000000392	SMCHD1
										ENSCHIG00000016137	KPNA1
										ENSCHIG00000023507	KLHL28
										ENSCHIG00000018385	TRIM45
										ENSCHIG00000025531	#N/A
										ENSCHIG00000007034	PACSIN3
										ENSCHIG00000024916	TMEM107
										ENSCHIG00000001116	#N/A
										ENSCHIG00000013836	SLC39A10
										ENSCHIG00000014687	SIMC1
										ENSCHIG00000013584	#N/A
										ENSCHIG00000016720	ARHGAP22
										ENSCHIG00000016985	NUP155
										ENSCHIG00000026333	JUP
										ENSCHIG00000011118	PUS10
										ENSCHIG00000011688	BLTP1
										ENSCHIG00000004922	#N/A
										ENSCHIG00000009356	PHIP
										ENSCHIG00000026022	#N/A
										ENSCHIG00000011969	AIRIM
										ENSCHIG00000000155	MAMDC4
										ENSCHIG00000015703	TMEM161A
										ENSCHIG00000020462	TAF1A
										ENSCHIG00000012696	GNB3
										ENSCHIG00000025854	ODF2L
										ENSCHIG00000016883	TSPAN7
										ENSCHIG00000017942	#N/A
										ENSCHIG00000018924	SPCS3
										ENSCHIG00000024195	PCMTD1
										ENSCHIG00000002061	#N/A
										ENSCHIG00000023643	ANGPTL4
										ENSCHIG00000012315	#N/A
										ENSCHIG00000016106	CBLN3
										ENSCHIG00000024175	MELTF
										ENSCHIG00000016006	GTF2H3
										ENSCHIG00000018705	ASIC4
										ENSCHIG00000001922	TGFB3
										ENSCHIG00000016960	USP28
										ENSCHIG00000003359	ZC3H10
										ENSCHIG00000013766	ALMS1
										ENSCHIG00000016238	#N/A
										ENSCHIG00000023288	LOC102179466
										ENSCHIG00000025378	BBS1
										ENSCHIG00000023044	ATAT1
										ENSCHIG00000011104	SLC12A6
										ENSCHIG00000026286	BOC
										ENSCHIG00000022875	SEMA3G
										ENSCHIG00000011866	#N/A
										ENSCHIG00000014955	#N/A
										ENSCHIG00000021995	CMTM4
										ENSCHIG00000003853	#N/A
										ENSCHIG00000022179	DNAAF9
										ENSCHIG00000013288	IFT172
										ENSCHIG00000021037	RTKN
										ENSCHIG00000009742	RECQL5
										ENSCHIG00000024157	LOC102181052
										ENSCHIG00000022944	#N/A
										ENSCHIG00000015190	RSBN1
										ENSCHIG00000022515	#N/A
										ENSCHIG00000000989	P3H3
										ENSCHIG00000018372	LDH-A
										ENSCHIG00000002900	#N/A
										ENSCHIG00000009566	#N/A
										ENSCHIG00000000397	LOC102187810
										ENSCHIG00000020225	EMILIN1
										ENSCHIG00000022243	SLC25A36
										ENSCHIG00000023008	PGAM1
										ENSCHIG00000021212	#N/A
										ENSCHIG00000020659	LENG8
										ENSCHIG00000023879	#N/A
										ENSCHIG00000026109	NNAT
										ENSCHIG00000020994	C7
										ENSCHIG00000012618	NSUN6
										ENSCHIG00000015070	LOC102189514
										ENSCHIG00000026988	RELL2
										ENSCHIG00000015816	#N/A
										ENSCHIG00000008526	CMTR2
										ENSCHIG00000022182	CPLANE1
										ENSCHIG00000025373	SLC37A4
										ENSCHIG00000013800	TRIM59
										ENSCHIG00000025842	PPP1R13L
										ENSCHIG00000018820	#N/A
										ENSCHIG00000021928	MTMR11
										ENSCHIG00000023489	CSPP1
										ENSCHIG00000013808	PGBD1
										ENSCHIG00000015768	#N/A
										ENSCHIG00000004558	LOC102177399
										ENSCHIG00000022697	ANKZF1
										ENSCHIG00000013299	MPHOSPH9
										ENSCHIG00000008282	#N/A
										ENSCHIG00000016911	TCEA3
										ENSCHIG00000017749	ACAP1
										ENSCHIG00000022369	HSPBAP1
										ENSCHIG00000010855	LPIN3
										ENSCHIG00000022047	#N/A
										ENSCHIG00000000169	LOC102175174
										ENSCHIG00000023084	#N/A
										ENSCHIG00000017946	#N/A
										ENSCHIG00000005078	#N/A
										ENSCHIG00000020708	ZFYVE26
										ENSCHIG00000013490	C4H7orf57
										ENSCHIG00000024425	TMEM220
										ENSCHIG00000002072	#N/A
										ENSCHIG00000015245	ZNF569
										ENSCHIG00000014174	ACOX2
										ENSCHIG00000015278	R3HCC1L
										ENSCHIG00000009042	ALDOC
										ENSCHIG00000018459	#N/A
										ENSCHIG00000003376	TMEM145
										ENSCHIG00000013895	ARMC9
										ENSCHIG00000011417	#N/A
										ENSCHIG00000018928	GHR
										ENSCHIG00000021623	#N/A
										ENSCHIG00000010157	#N/A
										ENSCHIG00000024777	#N/A
										ENSCHIG00000016899	C22H3orf18
										ENSCHIG00000014866	POT1
										ENSCHIG00000017782	SDCCAG8
										ENSCHIG00000018231	WDR31
										ENSCHIG00000013723	CCDC171
										ENSCHIG00000015346	#N/A
										ENSCHIG00000017224	SLC25A42
										ENSCHIG00000019470	KIAA0319
										ENSCHIG00000015762	#N/A
										ENSCHIG00000000839	AMIGO1
										ENSCHIG00000026584	XKR8
										ENSCHIG00000012619	MOK
										ENSCHIG00000019646	WDR93
										ENSCHIG00000016067	LOC102179366
										ENSCHIG00000002315	TPPP2
										ENSCHIG00000007942	ANKRD34A
										ENSCHIG00000015284	ZNF502
										ENSCHIG00000020062	ADGRG1
										ENSCHIG00000004110	#N/A
										ENSCHIG00000024541	LOC102174414
										ENSCHIG00000024769	#N/A
										ENSCHIG00000005168	#N/A
										ENSCHIG00000017425	NIM1K
										ENSCHIG00000016772	ZNF274
										ENSCHIG00000014552	TMEM102
										ENSCHIG00000020314	#N/A
										ENSCHIG00000020919	#N/A
										ENSCHIG00000004197	#N/A
										ENSCHIG00000014598	CCNB1IP1
										ENSCHIG00000011182	ARMH4
										ENSCHIG00000021300	FBXO41
										ENSCHIG00000001610	#N/A
										ENSCHIG00000010096	#N/A
										ENSCHIG00000017830	SGSM1
										ENSCHIG00000010654	PRICKLE2
										ENSCHIG00000016144	USP54
										ENSCHIG00000014143	#N/A
										ENSCHIG00000002968	#N/A
										ENSCHIG00000024440	#N/A
										ENSCHIG00000016455	ZNF782
										ENSCHIG00000026295	SLC22A13
										ENSCHIG00000012295	#N/A
										ENSCHIG00000011499	PPFIA4
										ENSCHIG00000014071	#N/A
										ENSCHIG00000002136	ABHD16B
										ENSCHIG00000021818	DACT3
										ENSCHIG00000022131	#N/A
										ENSCHIG00000026706	AFMID
										ENSCHIG00000001696	MIR324
										ENSCHIG00000012229	#N/A
										ENSCHIG00000013838	TAS2R40
										ENSCHIG00000020066	FAM133A
										ENSCHIG00000006460	#N/A
										ENSCHIG00000023739	CCT6B
										ENSCHIG00000026069	#N/A
										ENSCHIG00000015480	FBXL8
										ENSCHIG00000008123	PRPS2
										ENSCHIG00000010381	STING1
										ENSCHIG00000015582	LSR
										ENSCHIG00000001734	CACNB2
										ENSCHIG00000022348	LOC102188365
										ENSCHIG00000009772	ZNF41
										ENSCHIG00000021103	CAGE1
										ENSCHIG00000026979	#N/A
										ENSCHIG00000022615	CARMIL2
										ENSCHIG00000000396	#N/A
										ENSCHIG00000013020	PGLYRP1
										ENSCHIG00000023132	ACER2
										ENSCHIG00000022522	#N/A
										ENSCHIG00000008048	#N/A
										ENSCHIG00000006267	#N/A
										ENSCHIG00000001939	WNK3
										ENSCHIG00000000576	ADRA1D
										ENSCHIG00000025222	BNIPL
										ENSCHIG00000013462	LOC102181027
										ENSCHIG00000020211	BCL2L11
										ENSCHIG00000021372	ZNF674
										ENSCHIG00000024286	TRIOBP
										ENSCHIG00000022680	NEIL1
										ENSCHIG00000010909	TRNP1
										ENSCHIG00000004875	CLDND2
										ENSCHIG00000025224	ZNF114
										ENSCHIG00000023039	CCDC121
										ENSCHIG00000022110	#N/A
										ENSCHIG00000005309	TIGD7
										ENSCHIG00000017995	TIMP4
										ENSCHIG00000020009	LOC100860748
										ENSCHIG00000012771	#N/A
										ENSCHIG00000017332	ANO9
										ENSCHIG00000013310	TBX6
										ENSCHIG00000022298	SLC39A5
										ENSCHIG00000016549	UTS2
										ENSCHIG00000013707	ISOC2
										ENSCHIG00000017698	MAMSTR
										ENSCHIG00000027188	HELB
										ENSCHIG00000023686	LOC102183655
										ENSCHIG00000017927	#N/A
										ENSCHIG00000016063	LOC102168713
										ENSCHIG00000001820	#N/A
										ENSCHIG00000014186	EFHC1
										ENSCHIG00000018852	LIN7B
										ENSCHIG00000015093	MFSD2B
										ENSCHIG00000021996	ARMH1
										ENSCHIG00000013249	HENMT1
										ENSCHIG00000026251	MBOAT2
										ENSCHIG00000018552	NHSL2
										ENSCHIG00000018840	CCDC28A
										ENSCHIG00000020758	SPAG4
										ENSCHIG00000010653	SERPINC1
										ENSCHIG00000015345	FCER1G
										ENSCHIG00000019251	LSM11
										ENSCHIG00000020779	#N/A
										ENSCHIG00000016109	NAAA
										ENSCHIG00000004634	#N/A
										ENSCHIG00000013355	ABLIM1
										ENSCHIG00000007597	LOC102181853
										ENSCHIG00000023593	CPT1B
										ENSCHIG00000025830	SLC35G6
										ENSCHIG00000012050	#N/A
										ENSCHIG00000007933	#N/A
										ENSCHIG00000023364	#N/A
										ENSCHIG00000023386	#N/A
										ENSCHIG00000018055	#N/A
										ENSCHIG00000006150	CCR10
										ENSCHIG00000014292	LOC102179754
										ENSCHIG00000012336	#N/A
										ENSCHIG00000023747	NAALADL1
										ENSCHIG00000005517	#N/A
										ENSCHIG00000001173	#N/A
										ENSCHIG00000019965	PPP1R3E
										ENSCHIG00000023421	#N/A
										ENSCHIG00000013799	LOC102182479
										ENSCHIG00000025733	SSC5D
										ENSCHIG00000005085	HVCN1
										ENSCHIG00000000437	ANK3
										ENSCHIG00000014630	FAM117B
										ENSCHIG00000011556	RFX3
										ENSCHIG00000017689	TXNIP
										ENSCHIG00000013775	SPATA20
										ENSCHIG00000015161	SGTB
										ENSCHIG00000009089	#N/A
										ENSCHIG00000021584	MEFV
										ENSCHIG00000014087	#N/A
										ENSCHIG00000015211	MATCAP1
										ENSCHIG00000010357	ZNF484
										ENSCHIG00000020645	NOTCH4
										ENSCHIG00000014683	GDPD5
										ENSCHIG00000003618	#N/A
										ENSCHIG00000019951	LOC102185806
										ENSCHIG00000024048	ATP7B
										ENSCHIG00000000376	DCUN1D2
										ENSCHIG00000008230	#N/A
										ENSCHIG00000026848	#N/A
										ENSCHIG00000010352	EHHADH
										ENSCHIG00000010877	DNAJC28
										ENSCHIG00000025421	CAPN12
										ENSCHIG00000014802	GPM6A
										ENSCHIG00000001942	MIR331
										ENSCHIG00000015593	PNRC1
										ENSCHIG00000027077	SPEF2
										ENSCHIG00000017315	TMEM88
										ENSCHIG00000002809	#N/A
										ENSCHIG00000019865	SLC9A7
										ENSCHIG00000007197	GPR152
										ENSCHIG00000021814	SEMA4B
										ENSCHIG00000027160	CCDC146
										ENSCHIG00000010646	ZNF311
										ENSCHIG00000018316	TSPAN1
										ENSCHIG00000005492	LOC102185958
										ENSCHIG00000009029	#N/A
										ENSCHIG00000027253	L3MBTL1
										ENSCHIG00000020577	#N/A
										ENSCHIG00000006759	SHROOM4
										ENSCHIG00000027035	ACVRL1
										ENSCHIG00000016013	SH3GL3
										ENSCHIG00000020246	RGS2
										ENSCHIG00000017031	#N/A
										ENSCHIG00000024060	PLIN1
										ENSCHIG00000024104	ABCA1
										ENSCHIG00000005954	#N/A
										ENSCHIG00000026971	#N/A
										ENSCHIG00000027247	GRIN2D
										ENSCHIG00000023136	LCA5
										ENSCHIG00000016356	ZNF26
										ENSCHIG00000025099	KRT10
										ENSCHIG00000023153	ZNF461
										ENSCHIG00000009809	TRIM46
										ENSCHIG00000009952	RASSF7
										ENSCHIG00000001640	#N/A
										ENSCHIG00000018206	FAM161B
										ENSCHIG00000016517	TNNI1
										ENSCHIG00000025528	ZNF599
										ENSCHIG00000019329	#N/A
										ENSCHIG00000013192	DPEP1
										ENSCHIG00000025305	SPATA25
										ENSCHIG00000021788	NDRG4
										ENSCHIG00000022813	ALOX12B
										ENSCHIG00000003405	NFE2
										ENSCHIG00000016684	UCP2
										ENSCHIG00000002081	#N/A
										ENSCHIG00000021697	#N/A
										ENSCHIG00000024404	MAP2K6
										ENSCHIG00000017742	CAMKV
										ENSCHIG00000004171	ZBED3
										ENSCHIG00000010861	#N/A
										ENSCHIG00000017990	#N/A
										ENSCHIG00000008211	#N/A
										ENSCHIG00000011747	ZC4H2
										ENSCHIG00000022862	CLHC1
										ENSCHIG00000014042	WDR27
										ENSCHIG00000003943	#N/A
										ENSCHIG00000013388	ARHGAP9
										ENSCHIG00000021594	GLIS1
										ENSCHIG00000014478	#N/A
										ENSCHIG00000019049	LOC102180151
										ENSCHIG00000024844	PARD6B
										ENSCHIG00000010765	#N/A
										ENSCHIG00000024568	LOC102186069
										ENSCHIG00000008548	TSGA10
										ENSCHIG00000025688	MST1R
										ENSCHIG00000025520	ALOX12
										ENSCHIG00000025128	#N/A
										ENSCHIG00000014033	TSNAXIP1
										ENSCHIG00000021609	SLC25A27
										ENSCHIG00000025872	P4HA3
										ENSCHIG00000025899	TLR2
										ENSCHIG00000000495	LAMB3
										ENSCHIG00000012267	#N/A
										ENSCHIG00000024414	POMC
										ENSCHIG00000026781	B4GALNT1
										ENSCHIG00000018535	RHBG
										ENSCHIG00000024321	C17H4orf33
										ENSCHIG00000015565	LOC102179296
										ENSCHIG00000000620	LOC102187823
										ENSCHIG00000015580	RNF39
										ENSCHIG00000026677	#N/A
										ENSCHIG00000016715	SYNGR3
										ENSCHIG00000015875	RAD9B
										ENSCHIG00000001961	#N/A
										ENSCHIG00000016802	PDE2A
										ENSCHIG00000026266	KRTCAP3
										ENSCHIG00000002407	#N/A
										ENSCHIG00000026000	RPS17
										ENSCHIG00000001933	DRC1
										ENSCHIG00000022141	ANGPTL6
										ENSCHIG00000012286	#N/A
										ENSCHIG00000005228	#N/A
										ENSCHIG00000011045	RGS10
										ENSCHIG00000021873	IZUMO1
										ENSCHIG00000025051	CAMK2A
										ENSCHIG00000009284	LOC102177790
										ENSCHIG00000011746	LOC106503269
										ENSCHIG00000012700	#N/A
										ENSCHIG00000022293	SYTL1
										ENSCHIG00000016650	#N/A
										ENSCHIG00000012078	MAST1
										ENSCHIG00000024438	PDCD1LG2
										ENSCHIG00000018136	IRAK1BP1
										ENSCHIG00000022668	FCGBP
										ENSCHIG00000022103	#N/A
										ENSCHIG00000021361	SIT1
										ENSCHIG00000014778	TKTL2
										ENSCHIG00000023484	MDM1
										ENSCHIG00000014523	VAMP1
										ENSCHIG00000021333	PSIP1
										ENSCHIG00000017322	CATSPER2
										ENSCHIG00000020016	ARTN
										ENSCHIG00000020630	WNK4
										ENSCHIG00000019244	SAMD10
										ENSCHIG00000020149	LOC102179804
										ENSCHIG00000015818	#N/A
										ENSCHIG00000003837	#N/A
										ENSCHIG00000026779	ERICH6
										ENSCHIG00000016822	ZNF300
										ENSCHIG00000024543	ATG9B
										ENSCHIG00000018636	ZSWIM3
										ENSCHIG00000011081	ADAMTS18
										ENSCHIG00000025919	STMN3
										ENSCHIG00000023420	#N/A
										ENSCHIG00000025177	#N/A
										ENSCHIG00000022902	#N/A
										ENSCHIG00000010227	PIEZO2
										ENSCHIG00000016925	IL25
										ENSCHIG00000000985	MIR99B
										ENSCHIG00000006241	TIGD3
										ENSCHIG00000014611	C6H4orf17
										ENSCHIG00000011189	GCNT1
										ENSCHIG00000022007	LKAAEAR1
										ENSCHIG00000002942	#N/A
										ENSCHIG00000016641	#N/A
										ENSCHIG00000013400	C2orf81
										ENSCHIG00000024368	ZFR2
										ENSCHIG00000024381	TLL1
										ENSCHIG00000010999	#N/A
										ENSCHIG00000006751	KIRREL2
										ENSCHIG00000012585	DUSP9
										ENSCHIG00000019864	PAX8
										ENSCHIG00000010101	#N/A
										ENSCHIG00000013138	#N/A
										ENSCHIG00000005873	#N/A
										ENSCHIG00000013755	EFCAB2
										ENSCHIG00000011194	#N/A
										ENSCHIG00000017447	SEPTIN1
										ENSCHIG00000017279	CHRNA5
										ENSCHIG00000004075	#N/A
										ENSCHIG00000006615	TNFAIP2
										ENSCHIG00000017569	#N/A
										ENSCHIG00000001824	#N/A
										ENSCHIG00000003933	#N/A
										ENSCHIG00000005733	#N/A
										ENSCHIG00000024861	VIPR2
										ENSCHIG00000011160	ARHGEF15
										ENSCHIG00000002195	#N/A
										ENSCHIG00000018110	FBXO48
										ENSCHIG00000011207	#N/A
										ENSCHIG00000016787	LOC102184282
										ENSCHIG00000015798	#N/A
										ENSCHIG00000026601	HIGD1C
										ENSCHIG00000019140	SLC16A11
										ENSCHIG00000016752	ALS2CL
										ENSCHIG00000026141	OBSCN
										ENSCHIG00000003988	ARMC12
										ENSCHIG00000010158	#N/A
										ENSCHIG00000016271	#N/A
										ENSCHIG00000010708	STC1
										ENSCHIG00000015969	RASD2
										ENSCHIG00000022769	NOS2
										ENSCHIG00000003732	TNNI2
										ENSCHIG00000022782	NPEPPS
										ENSCHIG00000019794	#N/A
										ENSCHIG00000012540	ZC3HAV1L
										ENSCHIG00000012296	#N/A
										ENSCHIG00000023123	LOC100861338
										ENSCHIG00000013666	#N/A
										ENSCHIG00000000762	#N/A
										ENSCHIG00000007164	SPAG8
										ENSCHIG00000011016	C2H2orf69
										ENSCHIG00000022404	RILP
										ENSCHIG00000004280	#N/A
										ENSCHIG00000018573	PAPLN
										ENSCHIG00000022749	IMPA2
										ENSCHIG00000012646	ZSCAN31
										ENSCHIG00000004422	#N/A
										ENSCHIG00000022415	NHERF4
										ENSCHIG00000023929	AIF1

## Sheet: Table S8
Table S8 Key genes in the black and lightcyan modules with module membership and gene significance
Black				Lightcyan
GeneID	Gene_name	Module Membership	gene significance	GeneID	Gene_name	Module Membership	gene significance
ENSCHIG00000017525	PHC2	0.972452	0.890828	ENSCHIG00000021304	CYP4V2	0.660064437869896	0.334729307805367
ENSCHIG00000014706	DAAM2	0.921112	0.801704	ENSCHIG00000000004	#N/A	0.548680486385986	0.423773205589717
ENSCHIG00000008359	SPRY2	0.883803	0.588624	ENSCHIG00000003710	#N/A	0.683266683316709	0.263918545353289
ENSCHIG00000017131	SLC7A1	0.917945	0.838622	ENSCHIG00000021391	VGLL3	0.786346511682192	0.431299686661052
ENSCHIG00000026831	ARHGEF12	0.940507	0.804821	ENSCHIG00000024946	PFKP	0.918169137242995	0.480513809786565
ENSCHIG00000008205	FAM43A	0.967388	0.855978	ENSCHIG00000016486	APOD	0.659994234348335	0.296102988394589
ENSCHIG00000021526	RNF185	0.964062	0.789471	ENSCHIG00000016056	PKM	0.613368009575619	0.438926933091385
ENSCHIG00000013144	MAFB	0.838527	0.672072	ENSCHIG00000019901	SMTN	0.494286482137362	0.331643647467784
ENSCHIG00000017821	RGL1	0.80489	0.466485	ENSCHIG00000012828	HIGD1A	0.847541217989198	0.461880052761158
ENSCHIG00000003097	LRRC8A	0.859786	0.845704	ENSCHIG00000018266	PLOD2	0.855520607967119	0.527757823391321
ENSCHIG00000020997	FNIP1	0.914699	0.703847	ENSCHIG00000014785	DDA1	0.9139673189352	0.398266566945846
ENSCHIG00000016130	HS6ST1	0.926492	0.689374	ENSCHIG00000012537	PRICKLE1	0.742009282256359	0.443813227701211
ENSCHIG00000021961	CSRNP1	0.649825	0.440806	ENSCHIG00000025228	IVNS1ABP	0.634927014883253	0.207347597400269
ENSCHIG00000012687	SLC24A5	0.714682	0.705961	ENSCHIG00000021114	NEDD9	0.612608337766702	0.339818336329414
ENSCHIG00000015139	#N/A	0.80674	0.758677	ENSCHIG00000017157	JDP2	0.602794896294981	0.513458237770506
ENSCHIG00000018179	CCNJ	0.941361	0.817215	ENSCHIG00000015758	CFL2	0.77198711312777	0.268423289700869
ENSCHIG00000012103	C21H15orf39	0.963646	0.815669	ENSCHIG00000018864	PCYOX1	0.898768143514346	0.65141283161355
ENSCHIG00000017215	C1H3orf70	0.676027	0.545122	ENSCHIG00000021892	TMEM25	0.966849780569946	0.641970336861268
ENSCHIG00000022229	MTRFR	0.78793	0.683491	ENSCHIG00000015845	PFKFB4	0.782114330028832	0.316710116979523
ENSCHIG00000019913	IRF1	0.476938	0.0967883	ENSCHIG00000025918	CFAP90	0.794527293842597	0.393274206920304
ENSCHIG00000011077	SYNJ2	0.886817	0.850338	ENSCHIG00000009402	ZFP90	0.966358808301932	0.644771433700454
ENSCHIG00000026541	P4HB	0.757545	0.501366	ENSCHIG00000018742	PIKFYVE	0.885993440601778	0.487227117154742
ENSCHIG00000026514	PGPEP1	0.944107	0.841018	ENSCHIG00000027144	SLC27A1	0.885917337627933	0.441513943153379
ENSCHIG00000024173	BCL2L1	0.914562	0.868023	ENSCHIG00000024027	TMEM38A	0.723489838601272	0.433882527776318
ENSCHIG00000025384	FOS	0.594514	0.183875	ENSCHIG00000022344	AP4B1	0.927196987760847	0.63548414341292
ENSCHIG00000017875	CXXC5	0.747626	0.893008	ENSCHIG00000017197	NYNRIN	0.923640790924537	0.434687391618878
ENSCHIG00000003083	#N/A	0.917159	0.677787	ENSCHIG00000021804	BBS7	0.845598239722499	0.42138889250593
ENSCHIG00000003548	LDLRAP1	0.951874	0.810279	ENSCHIG00000023460	CA11	0.831440631653493	0.461609390807548
ENSCHIG00000012742	SLC19A2	0.689628	0.504599	ENSCHIG00000008833	ICAM3	0.76274035073343	0.308542537723523
ENSCHIG00000022184	ZBTB21	0.859496	0.823161	ENSCHIG00000014308	SNAI1	0.810405679639692	0.35054351519859
ENSCHIG00000002151	#N/A	0.686428	0.368347	ENSCHIG00000017926	BMF	0.861349235460552	0.504523949362598
ENSCHIG00000016498	DISP1	0.607403	0.256972	ENSCHIG00000013287	CDR2	0.909996445375423	0.531835043117875
ENSCHIG00000004769	#N/A	0.902718	0.814803	ENSCHIG00000018977	DOCK9	0.550792073977459	0.440278579448129
ENSCHIG00000006945	CDK2	0.932871	0.702131	ENSCHIG00000016701	FASTKD1	0.897976124036584	0.56313007758423
ENSCHIG00000000483	EREG	0.685076	0.610711	ENSCHIG00000024307	GALNT3	0.887694203929827	0.426022991623781
ENSCHIG00000018029	CDH1	0.691369	0.457173	ENSCHIG00000014736	MXI1	0.973827216811578	0.620196577828475
ENSCHIG00000023612	NOCT	0.912105	0.830031	ENSCHIG00000000656	#N/A	0.581001513464074	0.707410532789636
ENSCHIG00000022075	ZNF628	0.905802	0.67288	ENSCHIG00000019089	SLITRK2	0.640204018362496	0.238803351724937
ENSCHIG00000012382	CYP1B1	0.708478	0.6352	ENSCHIG00000006421	#N/A	0.755034450807082	0.418771556750568
ENSCHIG00000023763	PPM1D	0.886167	0.874511	ENSCHIG00000020392	CHST3	0.801788891999792	0.464693374458517
ENSCHIG00000022819	#N/A	0.769669	0.564921	ENSCHIG00000024583	RUNDC1	0.796978890367064	0.430524087109973
ENSCHIG00000013578	SLC25A33	0.547604	0.195343	ENSCHIG00000016228	KLHDC1	0.733903981577733	0.782437248689629
ENSCHIG00000024617	RHBDF2	0.762768	0.727688	ENSCHIG00000015887	FICD	0.930325125518913	0.580120273392329
ENSCHIG00000004415	#N/A	0.742185	0.734055	ENSCHIG00000024093	#N/A	0.739930539210637	0.496501209811071
ENSCHIG00000024560	ADRM1	0.77879	0.797854	ENSCHIG00000022434	LOC102188408	0.824510523873754	0.734041859568818
ENSCHIG00000012951	BMP2	0.788678	0.58869	ENSCHIG00000026224	WDR54	0.877339752825792	0.74755591319973
ENSCHIG00000025014	RERE	0.920768	0.739908	ENSCHIG00000024129	AGL	0.897212376475229	0.458979006583562
ENSCHIG00000012123	TRIM8	0.973257	0.866714	ENSCHIG00000024100	WDR17	0.924712937921213	0.506409463585443
ENSCHIG00000027022	NOB1	0.863373	0.750323	ENSCHIG00000022797	ORMDL1	0.921343523577622	0.660702992420548
ENSCHIG00000024235	GNA12	0.925138	0.825174	ENSCHIG00000022723	MEAK7	0.879242681624608	0.465640638977939
ENSCHIG00000012263	ZFX	0.836167	0.724232	ENSCHIG00000021416	PRICKLE4	0.969925250790032	0.650908695774038
ENSCHIG00000015862	ZBTB48	0.975873	0.80636	ENSCHIG00000015751	ZKSCAN8	0.941111100396972	0.532134496422852
ENSCHIG00000002391	#N/A	0.884069	0.599022	ENSCHIG00000014846	#N/A	0.757024131292802	0.641206123398082
ENSCHIG00000018721	TIPARP	0.795366	0.572383	ENSCHIG00000026946	LOC102168757	0.932784401919877	0.657767092889103
ENSCHIG00000000398	LOC102172862	0.756547	0.610513	ENSCHIG00000022581	GPER1	0.620867926491545	0.373869703044429
ENSCHIG00000009148	LOC102184427	0.884081	0.662505	ENSCHIG00000016194	#N/A	0.734450491667297	0.656026314280199
ENSCHIG00000026939	LUZP1	0.949467	0.834147	ENSCHIG00000011923	ZBED5	0.955625210536725	0.673632267213638
ENSCHIG00000024248	NCEH1	0.670515	0.601919	ENSCHIG00000008456	SETD6	0.941619224640159	0.557474581464849
ENSCHIG00000010114	#N/A	0.77818	0.808401	ENSCHIG00000013695	ZNF789	0.933546663673776	0.738583835093258
ENSCHIG00000019857	REL	0.802752	0.707769	ENSCHIG00000023167	LOC102175216	0.851991910983553	0.489255745547166
ENSCHIG00000000744	#N/A	0.394173	0.00260505	ENSCHIG00000025984	#N/A	0.893597283471421	0.599292222633746
ENSCHIG00000023641	EMX2	0.700787	0.709774	ENSCHIG00000021164	PLTP	0.81280614127115	0.375980007275059
ENSCHIG00000011289	DUSP4	0.734481	0.74626	ENSCHIG00000014326	LOC102181510	0.931588167573185	0.608087834124756
ENSCHIG00000025358	MEGF10	0.840119	0.789813	ENSCHIG00000018282	PIM3	0.774418894519629	0.551893841869262
ENSCHIG00000022674	#N/A	0.878618	0.891425	ENSCHIG00000002989	#N/A	0.760372842125307	0.406461906742291
ENSCHIG00000025800	MED26	0.891642	0.832282	ENSCHIG00000013785	TRPV4	0.437638458205176	0.0536526306375845
ENSCHIG00000011629	MAML2	0.899465	0.846521	ENSCHIG00000024878	#N/A	0.738133810978273	0.684179720636946
ENSCHIG00000017439	GATAD2B	0.814972	0.705371	ENSCHIG00000017251	KDM6B	0.934794423141623	0.550933
ENSCHIG00000007316	PPP1R2	0.624414	0.247315	ENSCHIG00000011043	TULP2	0.951098257168586	0.612017445344156
ENSCHIG00000011957	MAFF	0.912273	0.686479	ENSCHIG00000024174	TUB	0.940715802846495	0.516777202512136
ENSCHIG00000011628	HMGXB3	0.968513	0.832892	ENSCHIG00000027269	CCN1	0.850323922894079	0.696085446195158
ENSCHIG00000011243	SPRED1	0.925413	0.801104	ENSCHIG00000011770	PPL	0.655051597751333	0.257410846824307
ENSCHIG00000018318	ITPR1	0.640857	0.630688	ENSCHIG00000024673	LOC102188814	0.571354737821528	0.100600743524143
ENSCHIG00000009374	#N/A	0.737684	0.624542	ENSCHIG00000016516	DPH3	0.94290122984089	0.714175768683912
ENSCHIG00000018293	FOXO3	0.906236	0.895482	ENSCHIG00000016041	MPC1	0.878270861387311	0.388009331322118
ENSCHIG00000017595	PPP4R1	0.890033	0.759151	ENSCHIG00000021563	FRZB	0.438143564174536	0.114811096853936
ENSCHIG00000018560	NOP2	0.937134	0.854876	ENSCHIG00000016324	APLN	0.689529973558935	0.422937286791616
ENSCHIG00000018822	LOC102173489	0.833619	0.856016	ENSCHIG00000024927	FAM162A	0.868645394239461	0.581109014770814
ENSCHIG00000007845	LOC102173489	0.887849	0.877394	ENSCHIG00000019063	LOC102169925	0.876140342810678	0.583797075106314
ENSCHIG00000021860	RNF139	0.783568	0.46734	ENSCHIG00000016031	TPI1	0.843419387759322	0.544671189447035
ENSCHIG00000017497	PTPRG	0.815058	0.573918	ENSCHIG00000026133	VMP1	0.773719847267818	0.553673459356722
ENSCHIG00000005379	RELL1	0.475849	0.136569	ENSCHIG00000022248	PDCD4	0.769927093140186	0.426657243591928
ENSCHIG00000016926	RBM15B	0.968422	0.83539	ENSCHIG00000026236	GRPEL1	0.967556315353738	0.655894546216404
ENSCHIG00000012805	RIGI	0.94566	0.712046	ENSCHIG00000014615	SLC25A10	0.860230354373388	0.556980733888819
ENSCHIG00000010752	PCDH18	0.772797	0.70369	ENSCHIG00000018497	CDKN2C	0.799617839645987	0.624706148251005
ENSCHIG00000009672	#N/A	0.698383	0.782856	ENSCHIG00000026958	USE1	0.840741809007239	0.489704338724711
ENSCHIG00000008609	EFNA4	0.918768	0.684855	ENSCHIG00000019314	ABRACL	0.746257540173004	0.599265086676749
ENSCHIG00000023795	TBC1D8	0.762976	0.57087	ENSCHIG00000001631	FAM174C	0.911195044774254	0.628017787726384
ENSCHIG00000009191	#N/A	0.748927	0.656191	ENSCHIG00000025102	GBE1	0.829614857848014	0.446501508577278
ENSCHIG00000006831	#N/A	0.635728	0.379595	ENSCHIG00000015968	EGLN1	0.851376977377459	0.412025131435932
ENSCHIG00000016599	CILP2	0.922564	0.797873	ENSCHIG00000019739	LOC102189632	0.85522615533848	0.552657849816053
ENSCHIG00000012741	LOC102170907	0.739723	0.47982	ENSCHIG00000024565	LOC102172054	0.897738087064787	0.502297026906484
ENSCHIG00000014513	URB2	0.879769	0.779488	ENSCHIG00000020253	NPFF	0.929451394285364	0.634405222916088
ENSCHIG00000024350	KIAA1549	0.866357	0.759832	ENSCHIG00000019198	LOC102175216	0.826985570587378	0.471019275809503
ENSCHIG00000002861	UBE2QL1	0.59389	0.194185	ENSCHIG00000008242	SOX12	0.736342447677055	0.50898584981255
ENSCHIG00000016681	CHAC2	0.717568	0.626305	ENSCHIG00000007941	SPTLC3	0.722015922374805	0.408977300581049
ENSCHIG00000008590	CEP85	0.872792	0.658274	ENSCHIG00000003140	MADD	0.913044199058411	0.574858328816443
ENSCHIG00000008445	LOC102173333	0.816978	0.7474	ENSCHIG00000000303	SDF2L1	0.812782422286638	0.259127117815415
ENSCHIG00000024497	MEF2A	0.955492	0.820625	ENSCHIG00000013053	GALNT12	0.903468552062615	0.477066962279251
ENSCHIG00000021009	TXNRD1	0.885601	0.766493	ENSCHIG00000027129	ZNF565	0.783695316309799	0.382709548285261
ENSCHIG00000014339	MOB3A	0.879694	0.784876	ENSCHIG00000024337	ATP6V1G2	0.707298097830424	0.460010760632268
ENSCHIG00000026093	DYRK1A	0.963164	0.794592	ENSCHIG00000012633	COQ8A	0.851417682710671	0.460677225961484
ENSCHIG00000025752	LSMEM1	0.951274	0.86502	ENSCHIG00000026262	RHOF	0.714894429198988	0.493692337156051
ENSCHIG00000010140	LPIN2	0.930306	0.794172	ENSCHIG00000001591	ARHGEF25	0.982771246727103	0.6404105984904
ENSCHIG00000015365	UBC	0.939036	0.772609	ENSCHIG00000009918	SMUG1	0.9363844320859	0.724152294520835
ENSCHIG00000016855	FST	0.872211	0.737507	ENSCHIG00000024091	LRRC45	0.887230620183629	0.643708636057228
ENSCHIG00000027114	LACTB	0.829395	0.619187	ENSCHIG00000014470	ATXN3	0.941345775582349	0.603835639019561
ENSCHIG00000025965	LARP4	0.963753	0.772187	ENSCHIG00000001901	#N/A	0.813304422005597	0.56007490914048
ENSCHIG00000010132	#N/A	0.616739	0.327494	ENSCHIG00000020097	ZFC3H1	0.947743724052301	0.651605243837144
ENSCHIG00000006540	#N/A	0.861236	0.583723	ENSCHIG00000012615	PUSL1	0.798252048065835	0.601546703783683
ENSCHIG00000018161	RAB3IL1	0.66888	0.431018	ENSCHIG00000019793	LRRC29	0.902991852439883	0.725068613211399
ENSCHIG00000015240	PTPRM	0.797773	0.809393	ENSCHIG00000017740	MANEAL	0.726488353443609	0.188680926522706
ENSCHIG00000013947	SH3BP4	0.956687	0.778698	ENSCHIG00000012244	WDR25	0.711789793823342	0.543612311272757
ENSCHIG00000014704	AMOTL2	0.914696	0.629142	ENSCHIG00000003217	#N/A	0.670215030407715	0.489271674774354
ENSCHIG00000011027	SIRT1	0.95556	0.730262	ENSCHIG00000026535	TRANK1	0.862781010981545	0.44869451388197
ENSCHIG00000025291	EHD4	0.911585	0.823225	ENSCHIG00000009398	LSM10	0.797795846654128	0.647402168211988
ENSCHIG00000026369	LIMA1	0.951335	0.79097	ENSCHIG00000010558	SLC9A5	0.737910462477084	0.53420187252369
ENSCHIG00000020007	LYSET	0.863278	0.621204	ENSCHIG00000011345	IRF7	0.644686842273922	0.680738211897804
ENSCHIG00000024105	UBN1	0.93512	0.778283	ENSCHIG00000018513	TMEM14A	0.850941848052214	0.465969156965982
ENSCHIG00000024545	AKAP1	0.934477	0.866351	ENSCHIG00000004678	#N/A	0.623992678412172	0.168959816098106
ENSCHIG00000024359	SYDE1	0.97276	0.766396	ENSCHIG00000024636	CCER2	0.947445242915999	0.65810142482453
ENSCHIG00000012065	SRF	0.911568	0.784246	ENSCHIG00000025963	PECR	0.81397440012839	0.61409841090017
ENSCHIG00000020814	ITPRIP	0.80447	0.755141	ENSCHIG00000016240	CSPG5	0.775190569236357	0.366072812321277
ENSCHIG00000009997	RIN2	0.880546	0.737419	ENSCHIG00000024068	IDNK	0.845366785388751	0.515997424279027
ENSCHIG00000015654	FMNL3	0.940513	0.902801	ENSCHIG00000008012	ZBTB43	0.777685120124425	0.621065797507935
ENSCHIG00000025180	PSEN2	0.916149	0.799771	ENSCHIG00000022800	SIX5	0.794354345702078	0.48241787195333
ENSCHIG00000026248	PRORP	0.914602	0.795281	ENSCHIG00000006710	NUBPL	0.851652577019417	0.484036786708693
ENSCHIG00000020292	NR4A3	0.93115	0.734383	ENSCHIG00000007275	NADSYN1	0.927754004947161	0.524623774593367
ENSCHIG00000008715	AHRR	0.800051	0.716447	ENSCHIG00000018400	STXBP6	0.680837260238594	0.420669685756715
ENSCHIG00000003475	#N/A	0.948199	0.832666	ENSCHIG00000016831	ZNF570	0.946803317574154	0.612525888513531
ENSCHIG00000021655	PBX2	0.917787	0.747906	ENSCHIG00000003126	#N/A	0.714366645482174	0.412857536044562
ENSCHIG00000010709	DLX3	0.69328	0.84187	ENSCHIG00000013616	MAGI3	0.78000821661003	0.46355592376271
ENSCHIG00000004756	HEG1	0.775565	0.767095	ENSCHIG00000027225	FBXW9	0.67812296195178	0.379188060480187
ENSCHIG00000015440	OMA1	0.688589	0.656767	ENSCHIG00000008904	C3H1orf216	0.955798493100293	0.610985459986771
ENSCHIG00000027128	#N/A	0.885235	0.817746	ENSCHIG00000025229	ZMYM1	0.854018038805993	0.728967959029157
ENSCHIG00000025820	PFKM	0.938787	0.757732	ENSCHIG00000000571	SUGP2	0.920067112608138	0.669896596346234
ENSCHIG00000006152	RPUSD2	0.893114	0.765171	ENSCHIG00000020479	CCDC28B	0.590353260686505	0.625308413287487
ENSCHIG00000015729	AGAP1	0.737962	0.535023	ENSCHIG00000016347	#N/A	0.719093195807475	0.453404917470359
ENSCHIG00000025833	#N/A	0.955082	0.810874	ENSCHIG00000000320	INTS6L	0.779672159777646	0.41744938798871
ENSCHIG00000004190	#N/A	0.811675	0.699347	ENSCHIG00000019788	UBXN11	0.731061237381586	0.395656325907687
ENSCHIG00000004850	PARS2	0.880501	0.658203	ENSCHIG00000007562	CCDC142	0.931494826081123	0.460706255454064
ENSCHIG00000004998	#N/A	0.655217	0.301221	ENSCHIG00000025564	NUDT18	0.923816342319061	0.691533684145135
ENSCHIG00000003752	#N/A	0.805534	0.826381	ENSCHIG00000012403	LOC102190581	0.977451798266646	0.578452536764427
ENSCHIG00000001681	#N/A	0.900619	0.728648	ENSCHIG00000018034	NFATC2IP	0.932991234962074	0.598778270933328
ENSCHIG00000011871	LONRF3	0.691063	0.729994	ENSCHIG00000024131	FLYWCH1	0.604226281888837	0.497118974944229
ENSCHIG00000023042	SLC43A2	0.804883	0.731959	ENSCHIG00000018626	LOC102185270	0.623254611776821	0.535629398194897
ENSCHIG00000012814	#N/A	0.786039	0.494389	ENSCHIG00000020487	FAM76B	0.744493403472231	0.516241026856766
ENSCHIG00000024112	CABLES1	0.72215	0.558047	ENSCHIG00000016588	ATM	0.827246389558647	0.498516123960869
ENSCHIG00000003599	#N/A	0.806288	0.533059	ENSCHIG00000013531	SREK1IP1	0.679218520110039	0.594763338774531
ENSCHIG00000013086	SPRED2	0.971908	0.820481	ENSCHIG00000020601	RAB30	0.55714246766743	0.682851087629406
ENSCHIG00000003738	#N/A	0.948663	0.869285	ENSCHIG00000008426	MTMR12	0.535548154212153	0.212054503598439
ENSCHIG00000025070	SPEN	0.891605	0.909228	ENSCHIG00000004112	#N/A	0.771552762943121	0.671698964039372
ENSCHIG00000025024	TBRG4	0.91148	0.73427	ENSCHIG00000022823	FAM228B	0.862045114621007	0.544261999653382
ENSCHIG00000026647	ZNF608	0.853752	0.734094	ENSCHIG00000018923	MLF1	0.754386283675516	0.509358252263771
ENSCHIG00000022760	USP36	0.967897	0.800498	ENSCHIG00000011806	ANP32A	0.849388353086812	0.732320508429359
ENSCHIG00000011704	FBXL7	0.912269	0.768931	ENSCHIG00000007951	ZNF622	0.95373485552771	0.745002686286514
ENSCHIG00000012117	#N/A	0.861174	0.829533	ENSCHIG00000021125	RGCC	0.673291135478727	0.153254097194195
ENSCHIG00000000892	#N/A	0.82335	0.647223	ENSCHIG00000015299	CRCP	0.893334117851752	0.585889690117356
ENSCHIG00000014877	PTPRF	0.645521	0.404927	ENSCHIG00000016026	GAR1	0.961716436792172	0.674555799708214
ENSCHIG00000019481	PI4K2A	0.942248	0.835361	ENSCHIG00000017814	ANKRD10	0.660446908108111	0.187139449227789
ENSCHIG00000020883	STK40	0.878714	0.898072	ENSCHIG00000014770	GGCX	0.769454479179632	0.441309281268436
ENSCHIG00000007393	#N/A	0.831381	0.636024	ENSCHIG00000023522	HYAL1	0.914748702629802	0.471872913401127
ENSCHIG00000027121	TAF5L	0.95685	0.812991	ENSCHIG00000016160	DHFR	0.882119531380535	0.502210512557174
ENSCHIG00000003930	SNX30	0.77545	0.867038	ENSCHIG00000016405	RSL24D1	0.949745467918743	0.552517417954729
ENSCHIG00000009141	RRS1	0.902965	0.770452	ENSCHIG00000022711	ADM	0.747452821377024	0.494717089655583
ENSCHIG00000021941	SACS	0.738033	0.810648	ENSCHIG00000017336	IFRD1	0.923234491267301	0.66339468617231
ENSCHIG00000012212	WDR76	0.934333	0.834663	ENSCHIG00000022181	GNL3	0.667198700176756	0.3090591804829
ENSCHIG00000007258	#N/A	0.854469	0.81732	ENSCHIG00000001747	BCL7B	0.906193361216839	0.60977813493203
ENSCHIG00000008951	#N/A	0.964885	0.833921	ENSCHIG00000026752	DDAH2	0.928658272252463	0.62415246628492
ENSCHIG00000004719	#N/A	0.719185	0.347483	ENSCHIG00000004224	#N/A	0.921382853529358	0.638915539362897
ENSCHIG00000019255	#N/A	0.736901	0.784866	ENSCHIG00000026477	BCL6	0.872711282007065	0.432223431279757
ENSCHIG00000010889	LOC106501902	0.975056	0.804035	ENSCHIG00000014930	UBE2L6	0.806028732819631	0.379937996031822
ENSCHIG00000007599	#N/A	0.73394	0.689957	ENSCHIG00000020673	GLRX	0.37520274698611	0.111276680916805
ENSCHIG00000019790	CCHCR1	0.93437	0.719512	ENSCHIG00000016837	S100A14	0.909878056100631	0.523525380109723
ENSCHIG00000010027	#N/A	0.836976	0.712296	ENSCHIG00000000331	FGFRL1	0.502102791180382	0.271494168597946
ENSCHIG00000019105	TMEM121	0.710272	0.565429	ENSCHIG00000013049	PPP1R15B	0.877002698983891	0.551669920138356
ENSCHIG00000017627	LMOD3	0.855084	0.825437	ENSCHIG00000007647	AK4	0.745595327887283	0.395927652958583
ENSCHIG00000020538	AXIN2	0.381791	0.138914	ENSCHIG00000026538	MRPL54	0.895246783805418	0.61210415285006
ENSCHIG00000005320	#N/A	0.876001	0.65993	ENSCHIG00000013872	USP49	0.93611697307661	0.496206056766322
ENSCHIG00000023158	DKKL1	0.787688	0.574411	ENSCHIG00000006738	SEC11C	0.859474904116238	0.391790292188728
ENSCHIG00000006299	#N/A	0.766475	0.826144	ENSCHIG00000024956	TMUB1	0.946976658046248	0.636216355147817
ENSCHIG00000026035	ARID5A	0.927583	0.896866	ENSCHIG00000021082	HSD11B1	0.615968430237713	0.455452546323299
ENSCHIG00000010413	#N/A	0.780441	0.601571	ENSCHIG00000014290	#N/A	0.769949357125671	0.413577608521239
ENSCHIG00000020044	DOCK4	0.80133	0.678991	ENSCHIG00000025659	ZNF557	0.882502022969561	0.573882823365946
ENSCHIG00000017584	#N/A	0.884299	0.807761	ENSCHIG00000021303	PAIP2B	0.810313254466377	0.381571437873706
ENSCHIG00000019207	RDH13	0.604343	0.369054	ENSCHIG00000007318	CAMK1D	0.638815194602158	0.562343030583809
ENSCHIG00000004376	#N/A	0.964497	0.868225	ENSCHIG00000016494	LNP1	0.772675477157655	0.509152670912218
ENSCHIG00000013280	HIVEP2	0.944674	0.767176	ENSCHIG00000006243	BBS12	0.879270085540518	0.727263474837642
ENSCHIG00000024034	FAM219A	0.899211	0.750003	ENSCHIG00000023506	CMBL	0.869292269898634	0.565794365335136
ENSCHIG00000013412	#N/A	0.833643	0.77188	ENSCHIG00000013414	TRIM66	0.522506440930405	0.0383607283815128
ENSCHIG00000004518	CDC42EP3	0.931506	0.807863	ENSCHIG00000026867	LOC102179594	0.894045495354658	0.614438580781401
ENSCHIG00000000382	TSPAN14	0.951705	0.845254	ENSCHIG00000021530	RNASEL	0.918308475425319	0.563754396559884
ENSCHIG00000017590	BYSL	0.920755	0.768318	ENSCHIG00000019266	LDOC1	0.702116746231899	0.646433797822534
ENSCHIG00000017236	RAPGEF1	0.930558	0.732116	ENSCHIG00000016706	MALT1	0.792448679336709	0.466413327119983
ENSCHIG00000026368	BCAR1	0.923507	0.673175	ENSCHIG00000004370	#N/A	0.930515684406131	0.590488325283085
ENSCHIG00000008385	SCAF4	0.948777	0.813706	ENSCHIG00000007462	TMEM205	0.66124682328267	0.476354602592562
ENSCHIG00000016884	#N/A	0.934126	0.7361	ENSCHIG00000023384	NEURL2	0.687597544619311	0.541661958550778
ENSCHIG00000017881	SMURF1	0.921619	0.827927	ENSCHIG00000022488	ZFYVE19	0.853237885767369	0.63763875211063
ENSCHIG00000017949	ETV3	0.838184	0.863259	ENSCHIG00000025154	PRDM6	0.691482158707553	0.32376394995264
ENSCHIG00000026444	RBM18	0.742642	0.418257	ENSCHIG00000022974	ADAT1	0.70851903091357	0.379040558519433
ENSCHIG00000026577	RIPK1	0.950867	0.852722	ENSCHIG00000026049	CFAP410	0.967348988693033	0.665499783139963
ENSCHIG00000018846	CCDC97	0.919479	0.837136	ENSCHIG00000006991	#N/A	0.935707685284855	0.55536005843663
ENSCHIG00000027124	CSF1	0.829579	0.887693	ENSCHIG00000000159	#N/A	0.781446395899208	0.719783823247692
ENSCHIG00000018545	SPAG1	0.94404	0.739267	ENSCHIG00000019284	NOD1	0.800088283214976	0.433821800013648
ENSCHIG00000011471	PPRC1	0.901464	0.777135	ENSCHIG00000012299	BORCS6	0.926573350530552	0.619033316582349
ENSCHIG00000015125	MTNAP1	0.967992	0.825135	ENSCHIG00000018352	DCAF16	0.892163178952017	0.568360693273732
ENSCHIG00000025140	FHL2	0.892443	0.690096	ENSCHIG00000014333	RGMA	0.617978513365923	0.427939364573361
ENSCHIG00000025662	DGKD	0.923269	0.888882	ENSCHIG00000019549	MLLT3	0.797921196011812	0.497744319658912
ENSCHIG00000010159	SPRY1	0.719388	0.657871	ENSCHIG00000024182	RBBP9	0.839556992600045	0.483334588103724
ENSCHIG00000022054	JMJD6	0.874816	0.770015	ENSCHIG00000012430	DHTKD1	0.650503190462357	0.318038456298134
ENSCHIG00000025351	MIDEAS	0.835712	0.841309	ENSCHIG00000019303	CES2	0.935604069489034	0.479685021421292
ENSCHIG00000016920	CREBL2	0.66832	0.449411	ENSCHIG00000014055	ZNF181	0.907011362754034	0.633362717490041
ENSCHIG00000017328	TENT4A	0.953427	0.782426	ENSCHIG00000024022	UBN2	0.587911606857746	0.0442836108426811
ENSCHIG00000012713	RHOB	0.690916	0.438246	ENSCHIG00000019852	MSH5	0.976592999791567	0.585301696488988
ENSCHIG00000016741	ZCCHC14	0.791989	0.711151	ENSCHIG00000013045	ZSCAN26	0.97939260137636	0.594178912079901
ENSCHIG00000013765	CHERP	0.913062	0.820279	ENSCHIG00000016318	#N/A	0.680467638090442	0.222128419237354
ENSCHIG00000020331	IL4R	0.758277	0.817287	ENSCHIG00000013254	JRKL	0.905342299198138	0.727655830731781
ENSCHIG00000008664	CUEDC1	0.944079	0.832462	ENSCHIG00000007111	EPHX2	0.774454211729645	0.327346125501585
ENSCHIG00000019212	#N/A	0.58067	0.30812	ENSCHIG00000007913	OFD1	0.945566250269237	0.626943298709768
ENSCHIG00000009504	#N/A	0.444979	0.218282	ENSCHIG00000012099	NDRG2	0.804959150726086	0.499297910351352
ENSCHIG00000010683	ARSG	0.826127	0.502201	ENSCHIG00000014310	#N/A	0.877792821003681	0.756134694836767
ENSCHIG00000018132	XPO1	0.930095	0.770932	ENSCHIG00000011587	CEBPA	0.742770882994083	0.711139806695216
ENSCHIG00000024653	RMC1	0.961446	0.815768	ENSCHIG00000019650	ZNF613	0.949925963456724	0.676766922595099
ENSCHIG00000024236	CCNT1	0.927091	0.901318	ENSCHIG00000020996	JAG1	0.645653838549039	0.262831581690666
ENSCHIG00000015903	RCSD1	0.688119	0.764021	ENSCHIG00000012699	JADE2	0.786784879218437	0.373700999625439
ENSCHIG00000002107	CHIC2	0.896502	0.604532	ENSCHIG00000022064	GLDC	0.556482946921614	0.329397484067502
ENSCHIG00000009723	TRIM35	0.904684	0.928467	ENSCHIG00000022011	#N/A	0.866642128131428	0.693328459169136
ENSCHIG00000014710	MTAP	0.915573	0.821569	ENSCHIG00000017058	CNTRL	0.956585487456594	0.641543748348347
ENSCHIG00000012685	KLF5	0.832779	0.825891	ENSCHIG00000009709	LOC102184087	0.639130485140224	0.447771918019831
ENSCHIG00000017196	KLF4	0.626365	0.314515	ENSCHIG00000006708	HSD17B7	0.656237016977946	0.377921716098112
ENSCHIG00000003594	#N/A	0.936863	0.708655	ENSCHIG00000020876	ZNF175	0.604261522267067	0.2888114997529
ENSCHIG00000016532	DLC1	0.869617	0.702033	ENSCHIG00000025499	TMEM218	0.939424680562074	0.612807744651977
ENSCHIG00000019280	DDX18	0.851153	0.755574	ENSCHIG00000015340	SIRT3	0.785818348514375	0.462011437702795
ENSCHIG00000002441	#N/A	0.660678	0.644549	ENSCHIG00000015304	ZNF567	0.887574456352129	0.763719754605473
ENSCHIG00000015640	FLI1	0.596033	0.30238	ENSCHIG00000026437	ARRDC3	0.939923566506246	0.602241084357704
ENSCHIG00000004652	#N/A	0.666054	0.684802	ENSCHIG00000013777	LOC102188268	0.847931385412412	0.448379937833529
ENSCHIG00000020920	#N/A	0.676849	0.683161	ENSCHIG00000000439	SYTL4	0.950779719924307	0.70028159880029
ENSCHIG00000008723	#N/A	0.740464	0.871004	ENSCHIG00000023648	MKS1	0.907895154408034	0.695814548510481
ENSCHIG00000020505	#N/A	0.822688	0.786238	ENSCHIG00000012948	RMI1	0.802858737474729	0.750370278005029
ENSCHIG00000003652	#N/A	0.750603	0.639352	ENSCHIG00000021458	SORD	0.825588879380834	0.533601569243839
ENSCHIG00000006272	#N/A	0.78273	0.710299	ENSCHIG00000009648	ATP11C	0.857673847157617	0.693039430543935
ENSCHIG00000012180	XIRP1	0.752246	0.881892	ENSCHIG00000004421	APOM	0.924490623513123	0.59663173966437
ENSCHIG00000015856	LOC108636199	0.676784	0.725483	ENSCHIG00000025611	ADGRL1	0.873299128407849	0.585933397242097
ENSCHIG00000003668	#N/A	0.656976	0.242321	ENSCHIG00000009277	EXOC3L2	0.489423600904325	0.0866989708304365
ENSCHIG00000006601	#N/A	0.821195	0.860964	ENSCHIG00000002337	#N/A	0.668461467658824	0.295697745305509
ENSCHIG00000000098	SRPX2	0.7513	0.634598	ENSCHIG00000018936	FAM171A2	0.862692107796476	0.541611334118149
ENSCHIG00000026915	PRIM1	0.929423	0.706834	ENSCHIG00000025483	TMEM140	0.842677888236729	0.62410163627465
ENSCHIG00000023632	CIT	0.714064	0.488435	ENSCHIG00000026474	THAP8	0.855868613636277	0.564114964074071
ENSCHIG00000012872	RPUSD1	0.91461	0.724715	ENSCHIG00000012159	#N/A	0.663247592868652	0.572332445840183
ENSCHIG00000005867	FIGNL1	0.86829	0.651896	ENSCHIG00000009440	PGK1	0.881908820757181	0.458722683502394
ENSCHIG00000002047	#N/A	0.702602	0.368191	ENSCHIG00000010216	LOC102182127	0.40341511343173	0.164131072004073
ENSCHIG00000009934	TMEM178A	0.630788	0.323933	ENSCHIG00000014395	LOC102188617	0.844885791339311	0.500112466415595
ENSCHIG00000008352	MYADM	0.843537	0.839982	ENSCHIG00000002921	LOC102178051	0.841721106368781	0.727151851586588
ENSCHIG00000008989	PML	0.942874	0.825895	ENSCHIG00000017977	FBLN1	0.489098434880344	0.113599051129552
ENSCHIG00000022123	PROCA1	0.927415	0.687618	ENSCHIG00000017539	NISCH	0.948334457010146	0.562137077831507
ENSCHIG00000011164	TGIF1	0.679586	0.46335	ENSCHIG00000015894	DMPK	0.796825622246528	0.50951152471556
ENSCHIG00000022796	ASAP2	0.667127	0.701946	ENSCHIG00000015081	SNORC	0.611485732551307	0.157850704588537
ENSCHIG00000000146	RAB31	0.784423	0.641123	ENSCHIG00000005202	EFNA1	0.88851134760601	0.478860108278558
ENSCHIG00000012152	ZC3H8	0.617405	0.325736	ENSCHIG00000025188	TK2	0.943050480107133	0.46805513168802
ENSCHIG00000015202	TGFBRAP1	0.946251	0.773422	ENSCHIG00000011687	IRF2BP2	0.856504458630871	0.458781725996052
ENSCHIG00000024346	ZNF316	0.97248	0.896927	ENSCHIG00000000429	NRBP2	0.896309865589528	0.462900479751964
ENSCHIG00000020540	MNT	0.891373	0.738869	ENSCHIG00000025078	HSPA5	0.637307337189801	0.18620659433218
ENSCHIG00000026998	TENM4	0.684062	0.524702	ENSCHIG00000024466	ACAA2	0.782042621530488	0.447753397364192
ENSCHIG00000012843	NR4A2	0.945028	0.774898	ENSCHIG00000024688	LOC102189813	0.603746263179801	0.298404629064933
ENSCHIG00000019997	EIF1	0.879996	0.617283	ENSCHIG00000022242	CD109	0.854126889386078	0.499307942262342
ENSCHIG00000025151	SGSH	0.77684	0.533502	ENSCHIG00000017463	DHX36	0.94897369789506	0.6601959470636
ENSCHIG00000010675	JMY	0.961866	0.821402	ENSCHIG00000013731	WAPL	0.938941562263767	0.753321148936839
ENSCHIG00000025079	HIP1R	0.735978	0.713157	ENSCHIG00000000515	PDGFRL	0.698283217041043	0.429265805882356
ENSCHIG00000016333	E2F6	0.888734	0.66036	ENSCHIG00000026127	SBNO2	0.89832679559263	0.427390691523628
ENSCHIG00000013898	PPARD	0.914622	0.914561	ENSCHIG00000021937	CNEP1R1	0.864220871351584	0.736192454472951
ENSCHIG00000022600	PLPP3	0.66981	0.370857	ENSCHIG00000020330	TRIB3	0.772488668471042	0.346185214583323
ENSCHIG00000020449	SMCR8	0.978321	0.797329	ENSCHIG00000011781	EMP2	0.732019167064778	0.567251747790987
ENSCHIG00000022083	AFDN	0.797033	0.683509	ENSCHIG00000013686	MYC	0.852160695275903	0.786334318304434
ENSCHIG00000021552	ANKRD33B	0.79356	0.763585	ENSCHIG00000020586	XG	0.681481855141041	0.174875500849794
ENSCHIG00000019991	EXOC8	0.903454	0.796731	ENSCHIG00000020555	SLC50A1	0.881061805237724	0.702678978421354
ENSCHIG00000017622	BMP2K	0.900076	0.755549	ENSCHIG00000011609	SMARCD2	0.930552573506702	0.584921853766859
ENSCHIG00000002071	CHML	0.754002	0.776489	ENSCHIG00000014790	LOC102187069	0.846753730773351	0.696116596380088
ENSCHIG00000003683	HEXIM1	0.873815	0.659498	ENSCHIG00000013544	BTBD19	0.92634783946114	0.639917827300552
ENSCHIG00000015657	PGM2	0.917751	0.831824	ENSCHIG00000021750	FBXO4	0.566390306832278	0.443488675413414
ENSCHIG00000024765	MAML1	0.946042	0.727052	ENSCHIG00000009675	#N/A	0.841352104204817	0.495490481862302
ENSCHIG00000013452	SNIP1	0.90697	0.759797	ENSCHIG00000003236	ZSWIM1	0.893119399970621	0.649689567123326
ENSCHIG00000020925	MON1B	0.943954	0.779317	ENSCHIG00000024722	GFRA4	0.919432397382401	0.54978068507116
ENSCHIG00000012179	ETV1	0.873762	0.833027	ENSCHIG00000007031	#N/A	0.520101813153026	0.135740086860105
ENSCHIG00000008650	#N/A	0.819254	0.885571	ENSCHIG00000008870	PGAP4	0.845247375130062	0.617422873881506
ENSCHIG00000026271	TNFRSF21	0.380604	0.116422	ENSCHIG00000025443	EEF1E1	0.876829070465638	0.395732160065782
ENSCHIG00000001452	IRS2	0.874823	0.861649	ENSCHIG00000025478	CREB3L4	0.857633043550268	0.45627819798469
ENSCHIG00000014903	IRX3	0.737692	0.727417	ENSCHIG00000015453	ZNF19	0.89783778965111	0.51190908863589
ENSCHIG00000020832	DACT1	0.892629	0.876178	ENSCHIG00000009780	CDC14B	0.940479681379678	0.481047030885789
ENSCHIG00000022063	TPRKB	0.790451	0.743161	ENSCHIG00000026858	KASH5	0.891881050767808	0.558194275920943
ENSCHIG00000026053	RND1	0.945125	0.709466	ENSCHIG00000000665	DAAM1	0.587755415558009	0.413666755157092
ENSCHIG00000019461	SMAD7	0.893075	0.912735	ENSCHIG00000019789	INPP4B	0.528553174957924	0.222098958903638
ENSCHIG00000005009	#N/A	0.851999	0.551655	ENSCHIG00000012961	PPM1H	0.699377424388406	0.447054235768012
ENSCHIG00000016281	WASL	0.943505	0.797632	ENSCHIG00000016562	LOC102168757	0.922006396787773	0.572105884358219
ENSCHIG00000024007	ICE1	0.95045	0.805376	ENSCHIG00000008806	#N/A	0.655012695066602	0.354613229075234
ENSCHIG00000024343	#N/A	0.781189	0.749033	ENSCHIG00000020454	QPRT	0.790609791198676	0.599449407364355
ENSCHIG00000026513	KLHL21	0.979887	0.830722	ENSCHIG00000014029	KCTD7	0.906388855257604	0.578969590091201
ENSCHIG00000025012	CYTH3	0.796193	0.768629	ENSCHIG00000024657	RSAD1	0.964532645090105	0.662015720397215
ENSCHIG00000011814	OTUD1	0.862525	0.628055	ENSCHIG00000021927	LOC102170579	0.877977069381971	0.703122354863903
ENSCHIG00000011536	AGO3	0.592155	0.706032	ENSCHIG00000026479	HSPA12B	0.839892534931445	0.710852488000525
ENSCHIG00000006418	EEPD1	0.927951	0.846455	ENSCHIG00000004195	SLC25A19	0.878268434401148	0.702621486914411
ENSCHIG00000017842	SGMS2	0.882637	0.91125	ENSCHIG00000023948	ZNF605	0.98374744391873	0.622935414364104
ENSCHIG00000012432	IFFO2	0.867105	0.883517	ENSCHIG00000000688	MIIP	0.815568899045246	0.437933968929482
ENSCHIG00000010544	ENTPD7	0.838414	0.802075	ENSCHIG00000024006	DCUN1D4	0.813505976715461	0.646391599900988
ENSCHIG00000025782	LOC102168327	0.84642	0.714298	ENSCHIG00000006192	GPR173	0.943639337643382	0.636896716694812
ENSCHIG00000014259	GALE	0.755248	0.533045	ENSCHIG00000023653	#N/A	0.943429108930753	0.623470239552092
ENSCHIG00000023068	FAM216A	0.899078	0.724036	ENSCHIG00000027195	LOC108638026	0.869911694045118	0.531072162450357
ENSCHIG00000011003	#N/A	0.687651	0.482189	ENSCHIG00000026708	ELMO3	0.889867752767948	0.514306433129284
ENSCHIG00000003950	#N/A	0.869746	0.761998	ENSCHIG00000014085	RSPH9	0.814271198188117	0.315929734555665
ENSCHIG00000025655	#N/A	0.928863	0.926127	ENSCHIG00000007964	AMHR2	0.641220096158475	0.100261834499155
ENSCHIG00000008054	ZBTB3	0.770984	0.487516	ENSCHIG00000014463	SYNGAP1	0.889480147576862	0.595964170752765
ENSCHIG00000020902	ELMO1	0.694387	0.639106	ENSCHIG00000022396	ZC2HC1A	0.826370386141862	0.675015090134101
ENSCHIG00000014954	WNK2	0.799838	0.634263	ENSCHIG00000017242	GGT1	0.586379501946622	0.446971537831956
ENSCHIG00000026731	#N/A	0.949529	0.854554	ENSCHIG00000017113	LIMCH1	0.737234326604996	0.638249894036541
ENSCHIG00000004220	#N/A	0.880144	0.821982	ENSCHIG00000011290	SOCS3	0.971413516637062	0.583208401448763
ENSCHIG00000017989	LRRC49	0.716153	0.778451	ENSCHIG00000023621	CRY2	0.924269873577731	0.547469599637409
ENSCHIG00000023004	#N/A	0.757903	0.798774	ENSCHIG00000017083	GPR176	0.844218380830969	0.634631597216331
ENSCHIG00000002428	CEP70	0.806659	0.773459	ENSCHIG00000002248	LOC102185525	0.690557229296526	0.377474154847662
ENSCHIG00000019542	#N/A	0.621353	0.33772	ENSCHIG00000025804	RTN4R	0.870773373318236	0.667895226023467
ENSCHIG00000003584	#N/A	0.713304	0.728653	ENSCHIG00000024827	GPR155	0.917678153538862	0.571064136754365
ENSCHIG00000010214	#N/A	0.73487	0.804067	ENSCHIG00000020427	ABCA3	0.893475247857443	0.569935051026372
ENSCHIG00000013419	SOX4	0.752503	0.758264	ENSCHIG00000016042	EPS8L2	0.907931102511756	0.66017675638497
ENSCHIG00000010789	PTPRJ	0.953634	0.926369	ENSCHIG00000017792	ARL6	0.84658434953331	0.653951897182851
ENSCHIG00000026445	TANC1	0.711014	0.684917	ENSCHIG00000022483	#N/A	0.880761426613652	0.517518625104338
ENSCHIG00000002705	#N/A	0.709676	0.527142	ENSCHIG00000025598	RFX1	0.880479020603024	0.635644283235582
ENSCHIG00000017445	TADA2B	0.887037	0.851407	ENSCHIG00000024429	#N/A	0.69741583534988	0.541378101062568
ENSCHIG00000010253	SLC7A6	0.845836	0.774577	ENSCHIG00000026552	SNTB1	0.409369309099054	0.0578625536072406
ENSCHIG00000002990	#N/A	0.716842	0.666325	ENSCHIG00000020944	#N/A	0.90270943045684	0.58564885409255
ENSCHIG00000010482	CLMP	0.911773	0.815263	ENSCHIG00000019146	CASP8	0.67822889175021	0.702572238614028
ENSCHIG00000009664	NR4A1	0.924519	0.703508	ENSCHIG00000009938	#N/A	0.821831494019982	0.461145943982546
ENSCHIG00000027242	SH3GL1	0.935944	0.824454	ENSCHIG00000020496	KIZ	0.805587085796356	0.419599292333118
ENSCHIG00000019150	SLC20A1	0.861156	0.884692	ENSCHIG00000009105	#N/A	0.600879405938924	0.551466532242508
ENSCHIG00000020321	DENND5B	0.869572	0.880751	ENSCHIG00000024256	CEP250	0.869316211921944	0.482373277727913
ENSCHIG00000022385	AP5B1	0.90858	0.698201	ENSCHIG00000009741	ARHGEF19	0.898612574878389	0.608563217796307
ENSCHIG00000000844	#N/A	0.953069	0.745794	ENSCHIG00000016242	PRIMPOL	0.856949620941076	0.746958221037575
ENSCHIG00000003572	#N/A	0.697577	0.563947	ENSCHIG00000012458	ZAR1L	0.542122516897027	0.0522477421213682
ENSCHIG00000002985	MOCS3	0.939874	0.766167	ENSCHIG00000013456	TMEM177	0.69078189865477	0.751629836823285
ENSCHIG00000023878	FNDC3B	0.933144	0.772331	ENSCHIG00000021119	FAAP24	0.639176026246777	0.653938854992091
ENSCHIG00000022292	HIP1	0.895882	0.885565	ENSCHIG00000012774	FAH	0.954233853150963	0.509363981087982
ENSCHIG00000026885	YKT6	0.845057	0.736252	ENSCHIG00000010846	CFAP20DC	0.963971831420078	0.559518233935506
ENSCHIG00000018986	ADAMTS5	0.767232	0.683382	ENSCHIG00000000314	LOC102175174	0.957966849167634	0.714046018211326
ENSCHIG00000003924	#N/A	0.858505	0.608556	ENSCHIG00000011716	LOC102184291	0.942964635243305	0.705131558680297
ENSCHIG00000023713	ATXN7	0.904115	0.795849	ENSCHIG00000008735	#N/A	0.884843094262962	0.484704253424441
ENSCHIG00000018026	DAPK3	0.969923	0.83972	ENSCHIG00000018023	CASP8AP2	0.862438992870348	0.661954009510241
ENSCHIG00000024842	#N/A	0.936557	0.910291	ENSCHIG00000015725	HEMK1	0.84066391394776	0.761970780724048
ENSCHIG00000021247	PHF19	0.709264	0.587781	ENSCHIG00000026656	IFT56	0.864785649057266	0.724908016031502
ENSCHIG00000025527	MOGS	0.840134	0.576899	ENSCHIG00000021043	LOC102181985	0.940638190491851	0.646601508969653
ENSCHIG00000018083	FBXO33	0.956713	0.770015	ENSCHIG00000025449	SNRPB	0.841866295531714	0.406991481567254
ENSCHIG00000018766	EGR2	0.824633	0.547122	ENSCHIG00000015292	RCOR2	0.869838479049011	0.640024805783042
ENSCHIG00000019043	LOC108634427	0.711802	0.649926	ENSCHIG00000025133	#N/A	0.805241924025049	0.583405285119561
ENSCHIG00000015535	TATDN2	0.868972	0.838226	ENSCHIG00000007435	FGF11	0.936753986538759	0.504122298198439
ENSCHIG00000010797	DENND1B	0.894262	0.712542	ENSCHIG00000020930	#N/A	0.584601213731742	0.579595334408018
ENSCHIG00000012817	TBC1D16	0.904531	0.723454	ENSCHIG00000015579	LMBR1L	0.903931926616855	0.552224352262842
ENSCHIG00000016322	BCL2	0.878148	0.842512	ENSCHIG00000014371	ZNF354C	0.900157385267249	0.713062181513695
ENSCHIG00000008185	FLRT2	0.915342	0.847369	ENSCHIG00000008343	MINDY2	0.897994216091573	0.535510260645885
ENSCHIG00000014393	RAB32	0.694814	0.384319	ENSCHIG00000014691	NYAP1	0.928422762295559	0.747061765791761
ENSCHIG00000011802	STOM	0.944915	0.828544	ENSCHIG00000016836	FXYD6	0.805177213779565	0.323289985145781
ENSCHIG00000021028	SNX18	0.911361	0.711752	ENSCHIG00000004153	#N/A	0.810924624849575	0.297474475572657
ENSCHIG00000019285	NAB2	0.937876	0.879019	ENSCHIG00000018532	COPRS	0.672645193510917	0.387299414654235
ENSCHIG00000010866	HYI	0.831681	0.678093	ENSCHIG00000000536	HEBP1	0.745490757635471	0.292341662153814
ENSCHIG00000012181	IRX5	0.852275	0.766359	ENSCHIG00000019839	BACE2	0.50163161036005	0.0267275296021111
ENSCHIG00000009881	GEMIN2	0.887047	0.684382	ENSCHIG00000011773	LOC108634096	0.851935244955496	0.508054209493024
ENSCHIG00000013119	MTERF2	0.55269	0.237686	ENSCHIG00000016122	GPI	0.876417595071624	0.543304846913768
ENSCHIG00000004927	#N/A	0.744752	0.409515	ENSCHIG00000008905	#N/A	0.839854502986304	0.528095597380631
ENSCHIG00000025936	ZFAND5	0.956276	0.789536	ENSCHIG00000006634	#N/A	0.764754106205061	0.485433669786333
ENSCHIG00000021149	BMP4	0.895594	0.831817	ENSCHIG00000013851	SLC25A29	0.750233530579775	0.64194238142399
ENSCHIG00000012408	FZD1	0.851165	0.587576	ENSCHIG00000011415	PRSS35	0.727968464301225	0.311826290457438
ENSCHIG00000015405	CCNL1	0.872462	0.592469	ENSCHIG00000007762	NUMA1	0.911684253438433	0.565447023511296
ENSCHIG00000014002	MEOX2	0.677219	0.45235	ENSCHIG00000011135	CAMTA2	0.944740999641572	0.571770927114683
ENSCHIG00000006450	LOC102186858	0.913237	0.806942	ENSCHIG00000009410	ZRANB2	0.905247483415991	0.705166978909556
ENSCHIG00000001912	#N/A	0.602008	0.244146	ENSCHIG00000001905	#N/A	0.945253065215589	0.650138088596429
ENSCHIG00000006709	#N/A	0.700632	0.38447	ENSCHIG00000012850	TMEM185B	0.949784765684245	0.740883048086335
ENSCHIG00000017479	FNIP2	0.747519	0.635246	ENSCHIG00000025502	RNF115	0.967653257448085	0.593455931257246
ENSCHIG00000011933	PLEKHG1	0.917243	0.89211	ENSCHIG00000010061	CCDC8	0.902281273046494	0.542337875231837
ENSCHIG00000017871	LOC102188627	0.816407	0.564789	ENSCHIG00000011428	ARHGAP29	0.766061917798934	0.346447094149887
ENSCHIG00000014460	RNASEH2A	0.814517	0.715066	ENSCHIG00000022871	MIF	0.829390218460748	0.628433520712993
ENSCHIG00000005548	#N/A	0.705523	0.707211	ENSCHIG00000024317	TMEM141	0.916266739727579	0.52070954827476
ENSCHIG00000012636	ZNF668	0.940848	0.856574	ENSCHIG00000022201	NAB1	0.830652291623165	0.506485442558817
ENSCHIG00000019571	CBARP	0.909493	0.849825	ENSCHIG00000021497	LOC102172205	0.912400280600179	0.440382433217464
ENSCHIG00000006302	UBALD1	0.942625	0.77369	ENSCHIG00000009901	RCHY1	0.93627988241747	0.666743405791462
ENSCHIG00000015671	NUFIP2	0.935332	0.832841	ENSCHIG00000015852	NDRG1	0.906023130388275	0.515264085384308
ENSCHIG00000010020	KLF16	0.903342	0.843006	ENSCHIG00000025279	SLC43A3	0.768860235095605	0.620939411085658
ENSCHIG00000002397	#N/A	0.8823	0.718232	ENSCHIG00000012914	CYP2D6	0.765742400145704	0.417056801065681
ENSCHIG00000021566	SLC25A25	0.903912	0.617032	ENSCHIG00000010215	SGK1	0.756672979030537	0.660294464164639
ENSCHIG00000003102	#N/A	0.738137	0.830819	ENSCHIG00000017747	PNISR	0.973622975174228	0.684796364526133
ENSCHIG00000007389	EXOSC6	0.622221	0.240598	ENSCHIG00000010534	CCND1	0.74510955290351	0.524989067319044
ENSCHIG00000012796	RXFP4	0.850736	0.826354	ENSCHIG00000009916	TJP2	0.790115738254157	0.782091290019048
ENSCHIG00000018341	ARHGAP32	0.851376	0.851211	ENSCHIG00000020350	DIPK1A	0.629228398563255	0.50743859919013
ENSCHIG00000002204	#N/A	0.931111	0.815786	ENSCHIG00000021025	CDK2AP2	0.790937862239375	0.307622518488582
ENSCHIG00000017502	USP42	0.915599	0.896846	ENSCHIG00000004352	POLR1C	0.935938256939828	0.676948152778896
ENSCHIG00000001269	TMEM59L	0.280466	0.1063	ENSCHIG00000016928	MTSS2	0.356804661470955	0.0283297220888143
ENSCHIG00000018437	HDAC4	0.879668	0.589594	ENSCHIG00000009456	EEF1AKMT3	0.955986042004786	0.569409177998239
ENSCHIG00000012650	SERTAD1	0.957535	0.792571	ENSCHIG00000023626	ZSCAN25	0.851219115873492	0.418008250383663
ENSCHIG00000013024	IL1R1	0.897764	0.805808	ENSCHIG00000010633	IGSF8	0.62857676038511	0.584579344164667
ENSCHIG00000020871	GPC4	0.870321	0.785564	ENSCHIG00000000887	STAC3	0.939792672001197	0.49702115537739
ENSCHIG00000021684	PPP1R15A	0.94056	0.697691	ENSCHIG00000019454	SULT4A1	0.703346921141536	0.245143536114468
ENSCHIG00000022985	YTHDF2	0.979228	0.815036	ENSCHIG00000021266	TRIB1	0.858237078874027	0.502843463894565
ENSCHIG00000009188	#N/A	0.822003	0.83989	ENSCHIG00000022545	PLCD4	0.688482297562821	0.101262956706517
ENSCHIG00000014177	ANKRD11	0.967278	0.824918	ENSCHIG00000005096	#N/A	0.685585026040754	0.215988421153892
ENSCHIG00000007592	GAS1	0.862708	0.661809	ENSCHIG00000026844	CDC7	0.77547772113801	0.772472305164126
ENSCHIG00000020966	CFP	0.948781	0.837877	ENSCHIG00000008986	#N/A	0.907853539155414	0.590559450502632
ENSCHIG00000018259	ADARB1	0.941092	0.754589	ENSCHIG00000017816	ZNF331	0.847913346699089	0.396384872773314
ENSCHIG00000025930	RAPH1	0.82739	0.823787	ENSCHIG00000022441	TLCD2	0.833949302612659	0.502436475498868
ENSCHIG00000005763	ARMCX2	0.953868	0.7293	ENSCHIG00000024366	SLC49A3	0.882562759162775	0.465551814479749
ENSCHIG00000005377	CCDC51	0.925082	0.769759	ENSCHIG00000024158	HUS1	0.693183976773656	0.377531079898468
ENSCHIG00000014789	MMD	0.783358	0.747386	ENSCHIG00000017637	#N/A	0.799160252518393	0.526746822712301
ENSCHIG00000021749	ABL1	0.912351	0.868144	ENSCHIG00000014312	#N/A	0.701190747466069	0.215010429288646
ENSCHIG00000016091	SAMD4A	0.876545	0.854719	ENSCHIG00000005567	MFSD2A	0.634881683440934	0.429000654814892
ENSCHIG00000007066	PPP1R10	0.94683	0.705244	ENSCHIG00000001879	#N/A	0.881433754266704	0.547864589073095
ENSCHIG00000018908	DIPK2A	0.914772	0.899734	ENSCHIG00000002778	#N/A	0.961127886764589	0.671820934592239
ENSCHIG00000013642	USP53	0.897615	0.680164	ENSCHIG00000025603	#N/A	0.824093217872459	0.48985425307659
ENSCHIG00000010676	C1H21orf91	0.744912	0.579793	ENSCHIG00000002482	#N/A	0.826060617916101	0.535979882220887
ENSCHIG00000012642	ABL2	0.693135	0.840137	ENSCHIG00000021718	CNTNAP1	0.795129202876538	0.450020268214177
ENSCHIG00000026325	HS2ST1	0.552062	0.35459	ENSCHIG00000025192	YY1AP1	0.809333583199885	0.691711916318468
ENSCHIG00000011086	LAMA2	0.750474	0.77835	ENSCHIG00000017015	SARDH	0.707464712729354	0.58346899535029
ENSCHIG00000012416	ATP8B1	0.620775	0.675157	ENSCHIG00000013807	CHAD	0.659734012674575	0.273817044801397
ENSCHIG00000005864	#N/A	0.75349	0.665359	ENSCHIG00000026564	LOC102168411	0.851437343986349	0.550730758418758
ENSCHIG00000023568	PER2	0.831152	0.658294	ENSCHIG00000013232	CEP162	0.923233531545191	0.540977574933841
ENSCHIG00000010728	BEND3	0.970833	0.781308	ENSCHIG00000021048	DPP4	0.922359420199602	0.497976998102254
ENSCHIG00000021393	FMN1	0.824799	0.767395	ENSCHIG00000017388	SLC4A3	0.86991385929465	0.386523073078578
ENSCHIG00000022684	#N/A	0.929998	0.866383	ENSCHIG00000008694	#N/A	0.758674472740729	0.471225892273488
ENSCHIG00000026021	ATL1	0.707464	0.615235	ENSCHIG00000021488	MIGA2	0.755947560075984	0.651739962659829
ENSCHIG00000000860	SIRT4	0.833086	0.739507	ENSCHIG00000026065	MAST3	0.867703459994649	0.602822463656318
ENSCHIG00000017718	#N/A	0.657884	0.663543	ENSCHIG00000000189	FAM83H	0.724871313464904	0.196419514964356
ENSCHIG00000002460	USP2	0.854506	0.592308	ENSCHIG00000026975	LOC102191238	0.63162659843706	0.562559538076901
ENSCHIG00000013060	SNCAIP	0.868811	0.732299	ENSCHIG00000015388	ALG8	0.619334492641231	0.692160809699676
ENSCHIG00000016873	PDE7A	0.776251	0.737878	ENSCHIG00000005750	#N/A	0.861896154150216	0.480504388735799
ENSCHIG00000005230	#N/A	0.791829	0.752872	ENSCHIG00000022105	#N/A	0.751873216608896	0.408699206139531
ENSCHIG00000023440	LOC102186151	0.870058	0.60818	ENSCHIG00000019626	GPATCH1	0.947003670233513	0.693988859780308
ENSCHIG00000012799	PHF7	0.902824	0.761652	ENSCHIG00000009730	P2RY2	0.65999356092397	0.41912473674601
ENSCHIG00000023030	#N/A	0.81813	0.704391	ENSCHIG00000014838	#N/A	0.793756171437353	0.393825881713832
ENSCHIG00000007744	LOC108633183	0.94906	0.74052	ENSCHIG00000016215	ZBTB18	0.7411906901722	0.520232849679148
ENSCHIG00000019526	RBM43	0.771324	0.74469	ENSCHIG00000009152	ZNF260	0.952353990199988	0.664908152049091
ENSCHIG00000026102	#N/A	0.70032	0.612097	ENSCHIG00000014115	ZNF132	0.959747968798161	0.567497775065719
ENSCHIG00000011452	#N/A	0.715227	0.563052	ENSCHIG00000024415	E2F1	0.870524749200306	0.639472696084098
ENSCHIG00000018395	LOC102172749	0.926972	0.715621	ENSCHIG00000025664	#N/A	0.738016972646962	0.400412840758424
ENSCHIG00000013426	FUT4	0.76843	0.487237	ENSCHIG00000010167	#N/A	0.747895977052914	0.761391057837346
ENSCHIG00000019523	#N/A	0.800115	0.497108	ENSCHIG00000009137	LOC102178413	0.861343081060417	0.648788184436886
ENSCHIG00000001527	#N/A	0.851368	0.850166	ENSCHIG00000003025	#N/A	0.587325514533005	0.595958969426642
				ENSCHIG00000020753	CAMKMT	0.614666187533371	0.340663138399154
				ENSCHIG00000000055	CLIC2	0.485493715880254	0.372713078554467
				ENSCHIG00000007651	#N/A	0.688462085756942	0.687149330243284
				ENSCHIG00000019768	LOC102186431	0.92411519635535	0.696784543453503
				ENSCHIG00000019940	CDKN2D	0.827993169639451	0.677580855794717
				ENSCHIG00000025288	RAB15	0.742915641240085	0.224580691031398
				ENSCHIG00000025599	LOC102190827	0.829791360677365	0.559133329324043
				ENSCHIG00000009811	TRIM32	0.913822128404364	0.490448544440756
				ENSCHIG00000016978	TMEM143	0.905762073748874	0.660421135446392
				ENSCHIG00000007364	LOC102172074	0.705777823795974	0.747758568444159
				ENSCHIG00000017556	AMT	0.89419986547747	0.532581869237573
				ENSCHIG00000017557	NMT2	0.663668334786268	0.182182173042514
				ENSCHIG00000017333	#N/A	0.760549736351508	0.664590993914205
				ENSCHIG00000024915	C19H17orf75	0.880123273792151	0.701072435339973
				ENSCHIG00000001857	#N/A	0.817487701840122	0.439963824156093
				ENSCHIG00000017808	LOC102179512	0.945736572947671	0.677191487358331
				ENSCHIG00000013625	PTPN7	0.823960115380086	0.369329270185216
				ENSCHIG00000012363	ZNF140	0.771620321818239	0.547888211121934
				ENSCHIG00000019902	SFI1	0.957860953761889	0.578772476891744
				ENSCHIG00000011167	MUTYH	0.789970171604342	0.62149555612245
				ENSCHIG00000014372	PRICKLE3	0.831625316336627	0.633048084907505
				ENSCHIG00000012084	ZNF581	0.920501351910333	0.501706649831214
				ENSCHIG00000020978	CARD11	0.664861656621345	0.524834576771713
				ENSCHIG00000012483	ZNF2	0.881087545556693	0.485172176543722
				ENSCHIG00000009049	LOC102191753	0.856069690149479	0.593635707962092
				ENSCHIG00000020873	ZNF879	0.572198752640273	0.377562902258902
				ENSCHIG00000009058	#N/A	0.831924236227178	0.407637311827253
				ENSCHIG00000022626	LOC102171710	0.656058569424078	0.0249251594627592
				ENSCHIG00000015924	ARRB2	0.886815261009489	0.781894163061152
				ENSCHIG00000007766	#N/A	0.841357573924863	0.642782379870295
				ENSCHIG00000017656	TUBD1	0.846638935256687	0.621805012736132
				ENSCHIG00000023998	#N/A	0.60513374008183	0.405493796447765
				ENSCHIG00000024598	C15H11orf42	0.892979726829834	0.405108237278259
				ENSCHIG00000012508	TRERF1	0.883673863184538	0.700776833092689
				ENSCHIG00000013823	CNNM3	0.895152558171704	0.377029164230455
				ENSCHIG00000016435	PPCDC	0.693170659801603	0.395994095790698
				ENSCHIG00000009401	ETFBKMT	0.950760177076382	0.640933158275659
				ENSCHIG00000020312	LOC102168445	0.816959879339339	0.376249892610427
				ENSCHIG00000010497	PTDSS2	0.669312040909708	0.332101262788256
				ENSCHIG00000019935	PXMP4	0.698550345519886	0.591997954857487
				ENSCHIG00000000187	#N/A	0.714047536614715	0.330063181515014
				ENSCHIG00000017686	SEMA4G	0.919208031881334	0.412746460571547
				ENSCHIG00000019915	CA9	0.868676373623433	0.544671395947014
				ENSCHIG00000012328	TBX3	0.62158775316186	0.401038566402589
				ENSCHIG00000018709	ZNF821	0.866041742340475	0.671520071393905
				ENSCHIG00000020467	#N/A	0.847455663799035	0.647424891980779
				ENSCHIG00000018819	RSPH3	0.862271679853219	0.645635676268151
				ENSCHIG00000014242	FMO5	0.612034951289962	0.364989207069382
				ENSCHIG00000014253	C3H1orf226	0.656886430981187	0.63780840475572
				ENSCHIG00000025285	PRELID3A	0.72805763395146	0.314642139240302
				ENSCHIG00000025509	#N/A	0.809813827067787	0.594231448925763
				ENSCHIG00000014510	SEC31B	0.918996167684908	0.719374359663489
				ENSCHIG00000012568	SEMA6D	0.739278441206504	0.229630460643868
				ENSCHIG00000020841	MANBA	0.844648036831007	0.480645306668245
				ENSCHIG00000012629	NSUN3	0.639265786122545	0.358024290595513
				ENSCHIG00000018682	SAPCD1	0.896174795244393	0.545800790807951
				ENSCHIG00000000185	PPP2R3B	0.891077336427911	0.667685737129177
				ENSCHIG00000019719	LOC102169298	0.900115166014052	0.670774039916381
				ENSCHIG00000014026	SLC26A11	0.943783214644418	0.530494970901879
				ENSCHIG00000024893	CSGALNACT1	0.551968770942471	0.184846388603663
				ENSCHIG00000024762	#N/A	0.795787268600836	0.450498508013543
				ENSCHIG00000019489	#N/A	0.925365736294941	0.583350354143147
				ENSCHIG00000001910	LOC102190442	0.803738080315943	0.613060028861777
				ENSCHIG00000023517	SHPK	0.957942369206285	0.548050364199206
				ENSCHIG00000025538	LYSMD1	0.893447148875189	0.682683345597513
				ENSCHIG00000017743	MASP2	0.949965452836059	0.585032915512438
				ENSCHIG00000014438	BANP	0.901858470362962	0.753487048084816
				ENSCHIG00000027104	CRYM	0.550498722161759	0.327584808131277
				ENSCHIG00000019372	CMTM3	0.593712378706229	0.377883490513843
				ENSCHIG00000000866	C16H1orf21	0.647707261404408	0.586816437229022
				ENSCHIG00000023693	UCK2	0.702668393516302	0.368709047029619
				ENSCHIG00000022609	GPNMB	0.568894060874643	0.201819422431737
				ENSCHIG00000006585	EPM2AIP1	0.805664192140753	0.461516116644154
				ENSCHIG00000004709	CA12	0.766292248283117	0.316501475768079
				ENSCHIG00000002848	#N/A	0.904118842283891	0.746260207522974
				ENSCHIG00000023833	CERCAM	0.685075788608818	0.372578747825577
				ENSCHIG00000000428	RNMT	0.874668369267903	0.605442454994156
				ENSCHIG00000026494	YTHDF1	0.928455784734406	0.730884968432195
				ENSCHIG00000020029	#N/A	0.770722751200723	0.538540294457587
				ENSCHIG00000022891	ABHD14B	0.727348432613211	0.502383513697855
				ENSCHIG00000024896	SIX1	0.874663110281325	0.645185564069991
				ENSCHIG00000023538	ZNF576	0.931199478743822	0.615290553861083
				ENSCHIG00000009819	ECI1	0.928290515351518	0.594722096810673
				ENSCHIG00000018073	ELN	0.577475851256508	0.113041986039517
				ENSCHIG00000007739	KIF7	0.876600859345231	0.450645591724213
				ENSCHIG00000019956	LOC102176364	0.664891731711434	0.247888055396135
				ENSCHIG00000000287	CYB5A	0.7867719359722	0.447827990345853
				ENSCHIG00000016028	THBS3	0.870770932398661	0.414276038616812
				ENSCHIG00000015488	FRMD4B	0.639412182673174	0.630577857193641
				ENSCHIG00000026129	#N/A	0.657680292878708	0.142381494683079
				ENSCHIG00000005919	CREBZF	0.93760048079619	0.572479979273501
				ENSCHIG00000013706	NARF	0.962285202714632	0.568319254587229
				ENSCHIG00000023220	LOXL4	0.585605128043394	0.506814317100982
				ENSCHIG00000009316	HSD3B7	0.896667971414493	0.411318722304647
				ENSCHIG00000026181	FAM168A	0.759302506463034	0.342041755439662
				ENSCHIG00000009757	GALT	0.648105213711039	0.495087665268921
				ENSCHIG00000020214	TIA1	0.950205253918907	0.627576821231872
				ENSCHIG00000016458	PNN	0.88745970172765	0.670464523657933
				ENSCHIG00000013328	VDAC2	0.898034249448084	0.597816924678726
				ENSCHIG00000019405	SERPING1	0.543497163368192	0.31653752574547
				ENSCHIG00000024181	FBXW12	0.899073568937968	0.445789145737824
				ENSCHIG00000026210	NAT9	0.895611088126816	0.616886381691919
				ENSCHIG00000008632	RBM7	0.757807792852163	0.560871139350274
				ENSCHIG00000025884	ATF7	0.946430993645799	0.488004238128189
				ENSCHIG00000011089	ZBED6	0.756877116977817	0.178299009847102
				ENSCHIG00000020376	MDFI	0.916123707204775	0.509163248298172
				ENSCHIG00000022741	DOCK7	0.795723153829284	0.461880576823573
				ENSCHIG00000017065	PGGHG	0.866424121611047	0.404941538749967
				ENSCHIG00000014321	B3GNT9	0.662742079193534	0.321871887704691
				ENSCHIG00000013957	P4HA1	0.770320789221977	0.533565780318408
				ENSCHIG00000005493	C19H17orf62	0.535742656693373	0.462504934018622
				ENSCHIG00000000138	ZNF521	0.703834553692464	0.429258019545515
				ENSCHIG00000012309	SIX4	0.94782905790559	0.612430588195783
				ENSCHIG00000022070	MTERF4	0.887309013970114	0.556088341927912
				ENSCHIG00000014792	EIF2AK3	0.681061133721038	0.578509806324622
				ENSCHIG00000008549	#N/A	0.815727414264145	0.635849025705265
				ENSCHIG00000000727	#N/A	0.796585284205437	0.484751747799875
				ENSCHIG00000000131	MRPL40	0.906527095614238	0.477700502868913
				ENSCHIG00000011800	POLG2	0.956296654863295	0.633824820496151
				ENSCHIG00000023423	PFKFB3	0.845393319871854	0.381925278731534
				ENSCHIG00000023753	GFAP	0.683660340084935	0.400199371490759
				ENSCHIG00000015177	ABCB6	0.900718005132605	0.746878574196425
				ENSCHIG00000003839	C10H14orf119	0.884739152600619	0.670354309168639
				ENSCHIG00000017550	GYS1	0.688717637207223	0.467993340253244
				ENSCHIG00000023374	ZNF470	0.970650003854208	0.682094998697263
				ENSCHIG00000003477	#N/A	0.777325878303327	0.211324304477025
				ENSCHIG00000022163	GRB10	0.867706980370266	0.601707925991248
				ENSCHIG00000020435	TOR1A	0.87715635836424	0.316262290703629
				ENSCHIG00000007610	LOC102184403	0.942477035369527	0.50179874674647
				ENSCHIG00000013727	NFAT5	0.831949566133001	0.335866606595685
				ENSCHIG00000002603	#N/A	0.700153653912479	0.459588765162185
				ENSCHIG00000009119	SLC37A3	0.919055740618369	0.467488041496897
				ENSCHIG00000027051	ABHD17C	0.854164389967256	0.484438157814231
				ENSCHIG00000019891	IL10RB	0.826996061269686	0.362159429827904
				ENSCHIG00000024351	LTBP1	0.706738780740914	0.171987147779095
				ENSCHIG00000021683	TCTN3	0.781552163238277	0.24294781226816
				ENSCHIG00000007852	ODAD1	0.618780656986659	0.550425668660393
				ENSCHIG00000026991	TLE2	0.777749375100796	0.350410039841051
				ENSCHIG00000026374	AK8	0.946899295182104	0.608567721603817
				ENSCHIG00000013341	ULK4	0.484405276099174	0.0875853790663207
				ENSCHIG00000025795	C1H3orf33	0.845409392451237	0.530214144953126
				ENSCHIG00000020050	ZBTB37	0.553357525455308	0.207805045407223
				ENSCHIG00000008067	NRP1	0.327116087255915	0.190453130963083
				ENSCHIG00000024758	HR	0.851499258882903	0.42063854667014
				ENSCHIG00000017739	ZNF382	0.891604308103744	0.770906472045648
				ENSCHIG00000019673	LOC102187483	0.939887354280343	0.588731776626459
				ENSCHIG00000025135	CCDC14	0.814618653536932	0.429459283207915
				ENSCHIG00000026802	SCRN2	0.912861550762145	0.624344594653348
				ENSCHIG00000009631	SP4	0.811610871711334	0.488585698027855
				ENSCHIG00000013090	COQ8B	0.886591096313447	0.695167790041937
				ENSCHIG00000024905	VAMP4	0.644877397512409	0.462084015234685
				ENSCHIG00000014872	SCLY	0.629870820100058	0.453467711688714
				ENSCHIG00000017051	CFAP157	0.83489304932998	0.532076627616623
				ENSCHIG00000003464	#N/A	0.878017244859206	0.630891592641754
				ENSCHIG00000017519	CHI3L1	0.767736786710563	0.38463417822377
				ENSCHIG00000000637	#N/A	0.630843818783442	0.782305084617761
				ENSCHIG00000014965	SSH2	0.682706504660648	0.579918510839524
				ENSCHIG00000010944	MAP9	0.824049903760045	0.704082215897169
				ENSCHIG00000020297	SFR1	0.856555649273816	0.774885729761836
				ENSCHIG00000023914	TSNARE1	0.795262201591483	0.346041694504655
				ENSCHIG00000005629	LGI4	0.883445233742591	0.452099539062463
				ENSCHIG00000007312	ZDHHC18	0.81532349339108	0.585450551049522
				ENSCHIG00000011391	RP2	0.894112277905845	0.592422072679165
				ENSCHIG00000017730	HOOK2	0.917590984478489	0.553684339016286
				ENSCHIG00000012491	NADK2	0.767065906570422	0.610442071502735
				ENSCHIG00000009541	FCHSD1	0.610091630514312	0.282944222166363
				ENSCHIG00000026914	PRKAR1B	0.892618245386204	0.523989454533914
				ENSCHIG00000018838	LYSMD4	0.880216610162697	0.63335667783248
				ENSCHIG00000016995	ABCC10	0.914329105685819	0.536788976840713
				ENSCHIG00000013008	LOC102176218	0.896255020352288	0.622911001603483
				ENSCHIG00000010170	CEP290	0.838979785945739	0.5239491171274
				ENSCHIG00000008331	SIPA1	0.754522054145973	0.514060594898922
				ENSCHIG00000026145	#N/A	0.665945262419534	0.567346982899116
				ENSCHIG00000016887	AVIL	0.775101373373242	0.801823543672971
				ENSCHIG00000009893	WDR90	0.966508617674641	0.643487498144461
				ENSCHIG00000025350	PXYLP1	0.656894244137576	0.375426631482015
				ENSCHIG00000016280	CRYBG3	0.602676445266393	0.594959808312977
				ENSCHIG00000026492	LOC102189789	0.883778957853226	0.563515924935512
				ENSCHIG00000023515	CDAN1	0.929499453372097	0.663279016606237
				ENSCHIG00000022009	SPATA7	0.782149991593512	0.500255478098812
				ENSCHIG00000016870	#N/A	0.744350656770435	0.256711656861275
				ENSCHIG00000014245	LOC102179511	0.933965069828697	0.506774356441684
				ENSCHIG00000013390	NAIF1	0.923030986833955	0.575687115369533
				ENSCHIG00000009713	ERAP1	0.582492272565278	0.63447032356004
				ENSCHIG00000009920	TET1	0.789853807588323	0.664647812261903
				ENSCHIG00000000328	CSF2RA	0.681089107241849	0.281076420975715
				ENSCHIG00000001752	#N/A	0.577319746187995	0.534053270780877
				ENSCHIG00000021036	KIF18B	0.858199262872456	0.615323559736841
				ENSCHIG00000003513	#N/A	0.678141481321188	0.539144191936576
				ENSCHIG00000015260	#N/A	0.843501655580767	0.462744571198137
				ENSCHIG00000024114	ANKRD37	0.93878080421465	0.534880010779335
				ENSCHIG00000015638	HSPB8	0.875826046842129	0.470214269771322
				ENSCHIG00000011383	ZNF711	0.880222467459604	0.748703139076297
				ENSCHIG00000021436	#N/A	0.594888336963262	0.289867045953494
				ENSCHIG00000015673	STRADB	0.875025513773354	0.684464135172257
				ENSCHIG00000020101	CCDC183	0.898545953918704	0.51054660019804
				ENSCHIG00000016567	BBS10	0.83721072484974	0.720762916191702
				ENSCHIG00000023969	#N/A	0.922034517193737	0.534707445734755
				ENSCHIG00000015950	RAPSN	0.549865691301934	0.377195849352036
				ENSCHIG00000010896	PANX3	0.825205809257582	0.499111292405255
				ENSCHIG00000015848	LRRC27	0.794164749824872	0.377107771399792
				ENSCHIG00000025781	ZRANB3	0.918283690562112	0.799562636884218
				ENSCHIG00000022982	SHCBP1L	0.777925813671654	0.425289655905345
				ENSCHIG00000022349	AASDH	0.89275344453196	0.515794436816517
				ENSCHIG00000017456	RGS2	0.856696330910371	0.453107423757311
				ENSCHIG00000001472	#N/A	0.56002044284672	0.539649436775645
				ENSCHIG00000016265	SCAI	0.561433985599668	0.25058287320676
				ENSCHIG00000025944	CADM1	0.544741195316533	0.329896554277159
				ENSCHIG00000016534	NHSL1	0.617634794977767	0.21241352704718
				ENSCHIG00000019533	LPAR6	0.911874423249675	0.526284531467826
				ENSCHIG00000022459	#N/A	0.561707245528438	0.413105481181054
				ENSCHIG00000008992	LOC102183952	0.78225464753493	0.438648288950837
				ENSCHIG00000024484	SSPN	0.822010509332261	0.397581699504834
				ENSCHIG00000006313	IL17RE	0.832639523811206	0.523992961285412
				ENSCHIG00000014262	PIH1D2	0.744935645458426	0.639922949093253
				ENSCHIG00000011291	#N/A	0.839281317850671	0.46259936774181
				ENSCHIG00000025386	EFS	0.836718161560453	0.727332141373921
				ENSCHIG00000022237	MFSD13A	0.867573178305246	0.606821635341632
				ENSCHIG00000011363	#N/A	0.879228999724737	0.554058122034196
				ENSCHIG00000016482	ANGEL1	0.927660581735167	0.567615614497025
				ENSCHIG00000011643	RGN	0.9405490434824	0.60349180683057
				ENSCHIG00000024643	LOC106503164	0.811662818500499	0.336847321751916
				ENSCHIG00000017165	SMAD9	0.950409239647824	0.620659670169683
				ENSCHIG00000002998	ZBTB26	0.978496378301258	0.674659707657085
				ENSCHIG00000011323	PKDCC	0.760321594961076	0.507442263551748
				ENSCHIG00000010314	LOC102176218	0.954935342847552	0.602793753640241
				ENSCHIG00000023511	SWT1	0.885129298510851	0.647116701605293
				ENSCHIG00000013044	SIK1	0.83387475028054	0.653600998672558
				ENSCHIG00000023275	#N/A	0.630546053410976	0.209525027562165
				ENSCHIG00000022274	TTLL4	0.72795078426234	0.458600640913219
				ENSCHIG00000026292	EFNA2	0.665080676416544	0.346236099686116
				ENSCHIG00000005024	#N/A	0.719286776698464	0.389388526891416
				ENSCHIG00000010724	ELMOD2	0.655750626324581	0.471515538784371
				ENSCHIG00000020287	ARSL	0.773507766251736	0.550450357435626
				ENSCHIG00000011725	PCYT1B	0.75792512320303	0.596597281907301
				ENSCHIG00000009887	C1QTNF2	0.668043965142342	0.557457692076176
				ENSCHIG00000015700	MAP3K21	0.796432179104594	0.521612710174329
				ENSCHIG00000026767	TIGD6	0.948345988801983	0.5313876232417
				ENSCHIG00000023337	SLC22A5	0.785176160749502	0.392797014803423
				ENSCHIG00000013417	SFMBT2	0.699870869604427	0.245893781464305
				ENSCHIG00000024685	TEFM	0.85401525804074	0.718863937611685
				ENSCHIG00000022861	TNFAIP8L3	0.761310740597466	0.41177303379144
				ENSCHIG00000011791	#N/A	0.715028571506779	0.462044717082058
				ENSCHIG00000009342	TRMT61B	0.830881599611068	0.581301284718899
				ENSCHIG00000021238	ENDOV	0.860637615493763	0.682530082084175
				ENSCHIG00000023160	C7H19orf44	0.96988277697193	0.654025063879511
				ENSCHIG00000026351	MAP3K1	0.881848617357995	0.426992901436333
				ENSCHIG00000020023	EFCAB7	0.905656612836687	0.580427163180142
				ENSCHIG00000001699	#N/A	0.618930072515331	0.364538295480996
				ENSCHIG00000016358	CFAP44	0.841498263247436	0.66334058324375
				ENSCHIG00000016513	CHIC1	0.911830955226444	0.717618123941462
				ENSCHIG00000016284	PSD	0.836123678163335	0.312075944582325
				ENSCHIG00000025591	BOLA3	0.654709849290762	0.158473107761417
				ENSCHIG00000024588	RASSF8	0.793700436538191	0.438567952550762
				ENSCHIG00000023212	CDK19	0.921492918519548	0.450587083661619
				ENSCHIG00000000346	ADIRF	0.799063229426132	0.441194495090944
				ENSCHIG00000009214	MIR22	0.900378244754285	0.627341456123356
				ENSCHIG00000015727	#N/A	0.845411750087356	0.592716068678041
				ENSCHIG00000018285	MAGEF1	0.788232932939637	0.570487364291166
				ENSCHIG00000006763	AGRN	0.707968601008313	0.2632290146995
				ENSCHIG00000011462	ADAM33	0.937555391200913	0.628820091164188
				ENSCHIG00000012621	SLC16A3	0.942535644792175	0.548876393850472
				ENSCHIG00000023673	NME4	0.893836971341578	0.694145916031743
				ENSCHIG00000024575	MICOS10	0.801200870904123	0.25805116181994
				ENSCHIG00000022526	PIP4K2A	0.815268210016608	0.61942271300693
				ENSCHIG00000004836	ERO1A	0.858247800160126	0.506386627421445
				ENSCHIG00000006882	ARSI	0.612383744565571	0.417061968003677
				ENSCHIG00000017616	COMMD3	0.750967581870907	0.549946284510912
				ENSCHIG00000015248	MORN4	0.842360576075266	0.613858254607156
				ENSCHIG00000025048	LOC102190691	0.93524416979344	0.595342953575384
				ENSCHIG00000010424	LOC102177414	0.972613049773439	0.584440672947275
				ENSCHIG00000003431	#N/A	0.772613851461095	0.607827112460055
				ENSCHIG00000012870	GABBR2	0.766522321975847	0.344291908014504
				ENSCHIG00000026756	COL27A1	0.685359691904677	0.169346587949793
				ENSCHIG00000015775	GRAMD2A	0.819693867604838	0.310631413039932
				ENSCHIG00000008534	UTP11	0.957155710106202	0.635497542327093
				ENSCHIG00000013515	ALDOA	0.881485620192573	0.543743977876466
				ENSCHIG00000013302	SENP3	0.965024365277328	0.645773592358493
				ENSCHIG00000014488	EBPL	0.894484053874147	0.479443885578343
				ENSCHIG00000016621	GADD45G	0.75509485460889	0.287989023695692
				ENSCHIG00000019962	GPRC5C	0.642231874081402	0.790627604916069
				ENSCHIG00000021591	ST3GAL5	0.711363466978647	0.501880169371019
				ENSCHIG00000009225	TMEM30B	0.526204427968403	0.40838400107557
				ENSCHIG00000027214	LGR4	0.674750813325982	0.379661473824312
				ENSCHIG00000017945	ACAP3	0.917217527783733	0.524180437423954
				ENSCHIG00000006662	#N/A	0.661643065712816	0.510428929260498
				ENSCHIG00000018727	MRPS28	0.612000335527823	0.171789306536885
				ENSCHIG00000021673	KLHL24	0.87425347754252	0.44767174870909
				ENSCHIG00000009756	DDX41	0.849071760779629	0.373270599603252
				ENSCHIG00000014081	LSP1	0.821319385807233	0.41422648760704
				ENSCHIG00000022658	GPX3	0.487872832296946	0.156031622473892
				ENSCHIG00000019815	GLB1L	0.971499998535776	0.581447959767998
				ENSCHIG00000006295	IMP3	0.923066092691431	0.635230320539596
				ENSCHIG00000000747	#N/A	0.810184044322994	0.625892193072192
				ENSCHIG00000022949	SNX19	0.974741275641309	0.695246298632835
				ENSCHIG00000016552	RIPK3	0.866103828330728	0.449765845313798
				ENSCHIG00000027017	EEIG1	0.813142861942669	0.534665178121566
				ENSCHIG00000013063	SEMA3B	0.641398722722171	0.45758459941594
				ENSCHIG00000017144	FES	0.952774693849247	0.628503540681522
				ENSCHIG00000019746	#N/A	0.742877007272616	0.729354645472883
				ENSCHIG00000015465	HPS1	0.794295805087263	0.323942379583184
				ENSCHIG00000016969	NIPSNAP3A	0.86998653100926	0.583144053397065
				ENSCHIG00000014396	C2	0.514243343688995	0.295209846039224
				ENSCHIG00000025028	TSPYL4	0.976059958945905	0.642654978595304
				ENSCHIG00000016711	SYNM	0.792975556410656	0.236975370560308
				ENSCHIG00000025142	CLK2	0.98123015564821	0.621350235629257
				ENSCHIG00000023366	DECR2	0.747921886649674	0.28552224405375
				ENSCHIG00000016843	BNIP3	0.919873349462024	0.581698484958564
				ENSCHIG00000020619	#N/A	0.791618441747186	0.394019813735641
				ENSCHIG00000000421	B4GALT6	0.626806012838147	0.433181648420553
				ENSCHIG00000008617	#N/A	0.77663952373627	0.492273413617871
				ENSCHIG00000021460	EZH1	0.955221600556401	0.562247240719632
				ENSCHIG00000008651	GEM	0.931894731368398	0.679250272768379
				ENSCHIG00000008203	RHBDL1	0.942632372644557	0.5938213040183
				ENSCHIG00000026845	DPYSL2	0.836706910831335	0.588899985593975
				ENSCHIG00000020402	DDX55	0.887768417163468	0.632676654865559
				ENSCHIG00000024360	ID3	0.735825856800176	0.51470253366389
				ENSCHIG00000006979	CD247	0.545409057167771	0.371321998285742
				ENSCHIG00000022809	ATP6V1E1	0.712879764271166	0.405922487462086
				ENSCHIG00000009116	#N/A	0.730595120625546	0.694480533821173
				ENSCHIG00000017021	ATG2A	0.86478892046472	0.385124941270482
				ENSCHIG00000021280	NLGN2	0.869617044591089	0.439863219025715
				ENSCHIG00000006001	WDR43	0.928951941339542	0.785855471889251
				ENSCHIG00000019696	VWA5A	0.649966746668076	0.31038559972513
				ENSCHIG00000021670	SOX9	0.868822670983916	0.523753671820821
				ENSCHIG00000012808	SGSM2	0.801237209834984	0.510068305383843
				ENSCHIG00000024614	PTGES	0.947781693427733	0.522178177939238
				ENSCHIG00000002757	SERPINH1	0.854056282534502	0.473190194776901
				ENSCHIG00000017671	SDCBP	0.858555019241026	0.709873532982297
				ENSCHIG00000011901	UTP18	0.839705980001287	0.565885840026024
				ENSCHIG00000003114	#N/A	0.812709194740751	0.604503023773545
				ENSCHIG00000011116	SH3BP2	0.63748333065578	0.0979482776852539
				ENSCHIG00000026268	TMEM51	0.562104562914945	0.0854003188193609
				ENSCHIG00000023646	MPHOSPH10	0.958871235068173	0.744277702273344
				ENSCHIG00000022978	PCSK7	0.9562452259802	0.74898982957771
				ENSCHIG00000025032	AADAT	0.706031501621117	0.215945611478676
				ENSCHIG00000015821	TIMM22	0.928377550192469	0.615412407807103
				ENSCHIG00000011090	MGLL	0.533585357936874	0.119781715535932
				ENSCHIG00000010084	PMP22	0.819919535346882	0.66956901510927
				ENSCHIG00000027222	QPCTL	0.701799577925657	0.0379787477513663
				ENSCHIG00000021762	CUL4B	0.928289229810832	0.521399979331092
				ENSCHIG00000026027	RPUSD3	0.841836847668917	0.622857192389396
				ENSCHIG00000019524	CLK4	0.794320559273129	0.480662002537621
				ENSCHIG00000011350	CD14	0.633957014012632	0.111307823332256
				ENSCHIG00000008722	#N/A	0.881833028961989	0.602327698310727
				ENSCHIG00000015562	ANGEL2	0.918672998330634	0.522316705165016
				ENSCHIG00000011531	TRIM26	0.944615139763465	0.650522102826187
				ENSCHIG00000020446	KPNA3	0.775117523569701	0.491261288870932
				ENSCHIG00000000497	DHODH	0.831322038669825	0.348759724460977
				ENSCHIG00000024023	MARCHF3	0.870698252296343	0.72514529571243
				ENSCHIG00000023459	ZBTB25	0.911040181775154	0.561551879990249
				ENSCHIG00000023655	CARF	0.970593017196683	0.650875088977427
				ENSCHIG00000021325	C10H14orf93	0.942429972477469	0.631759808167195
				ENSCHIG00000010850	EBF4	0.599222549786257	0.561646874686151
				ENSCHIG00000011787	#N/A	0.495226490324759	0.135867531188767
				ENSCHIG00000021620	L2HGDH	0.879385345180044	0.663663875822065
				ENSCHIG00000016040	PORCN	0.892222211586078	0.65966749728111
				ENSCHIG00000015357	WDR5B	0.839607548802317	0.685313101531686
				ENSCHIG00000001262	#N/A	0.822663651348651	0.401664908791824
				ENSCHIG00000024044	ZFP3	0.897754512113955	0.691320599497499
				ENSCHIG00000007156	PASK	0.86131035809502	0.696583707512624
				ENSCHIG00000022104	STEAP2	0.804132742931771	0.478533655234716
				ENSCHIG00000018205	ANK2	0.730356168157115	0.399901949535925
				ENSCHIG00000020361	RNPC3	0.914376245096182	0.687044838172939
				ENSCHIG00000022406	RNFT2	0.594107351847419	0.289009555059905
				ENSCHIG00000001022	#N/A	0.848644534782861	0.503767733505418
				ENSCHIG00000008814	#N/A	0.581819712667441	0.294537938624196
				ENSCHIG00000020609	TMEM235	0.791545498110137	0.670994534017648
				ENSCHIG00000002110	SOCS1	0.796187269096089	0.557716662078068
				ENSCHIG00000011793	PRAG1	0.858052082695948	0.836632345830323
				ENSCHIG00000023106	SH3YL1	0.890715638414188	0.625467704618969
				ENSCHIG00000004574	VMAC	0.851535937850529	0.665193582387249
				ENSCHIG00000020128	HELQ	0.951228639339467	0.663422745804165
				ENSCHIG00000004031	#N/A	0.702715056897577	0.440409604837565
				ENSCHIG00000000071	BCORL1	0.797826704063154	0.584190865894341
				ENSCHIG00000004293	#N/A	0.773347947528259	0.369162125936897
				ENSCHIG00000018498	TLR4	0.657028454073836	0.293005887674611
				ENSCHIG00000022360	ZNF770	0.865749977199203	0.706943740014515
				ENSCHIG00000026732	TEKT2	0.805719717548802	0.539223122675725
				ENSCHIG00000016531	JAKMIP3	0.676188643351101	0.198309808801429
				ENSCHIG00000017478	RSPH1	0.662724052282961	0.472429403516804
				ENSCHIG00000002722	#N/A	0.566964173065394	0.494418170810056
				ENSCHIG00000005124	#N/A	0.834073687647221	0.581632675386179
				ENSCHIG00000016298	ZCCHC2	0.929546823229221	0.514950421983371
				ENSCHIG00000026465	CCDC112	0.836042961178185	0.595754871707359
				ENSCHIG00000015495	KLHL8	0.845496074516418	0.55545912662065
				ENSCHIG00000019468	LOC102176782	0.680879030518408	0.503485571395969
				ENSCHIG00000024412	LGR6	0.841467639486281	0.415396627724436
				ENSCHIG00000005016	#N/A	0.525055770555253	0.36455545761024
				ENSCHIG00000024268	CCDC57	0.891394716001319	0.650224702514035
				ENSCHIG00000025835	#N/A	0.84808118384108	0.53251562915663
				ENSCHIG00000008970	KBTBD7	0.798590804404658	0.437655888074687
				ENSCHIG00000002841	#N/A	0.556276360890649	0.408932544970558
				ENSCHIG00000023409	#N/A	0.606189201890325	0.714136686787729
				ENSCHIG00000016544	PPT2	0.96760551684028	0.688146358035117
				ENSCHIG00000013918	TMEM8B	0.912603556729417	0.553426695663775
				ENSCHIG00000018275	METTL26	0.861653372449598	0.701919597722877
				ENSCHIG00000024460	FMO4	0.939999040891353	0.526836664924491
				ENSCHIG00000012039	MPPE1	0.666048261860277	0.447389170837956
				ENSCHIG00000013925	THAP5	0.943699602731376	0.6739644068746
				ENSCHIG00000025805	FUT10	0.915925160342661	0.594529833908824
				ENSCHIG00000000349	LOC102188659	0.832783560756005	0.660922552377742
				ENSCHIG00000026080	#N/A	0.45522323701749	0.165021054656879
				ENSCHIG00000014529	HOMER2	0.840778599909806	0.614805206446613
				ENSCHIG00000018177	PGAP1	0.89116559543645	0.660591351596245
				ENSCHIG00000017914	#N/A	0.851954732260266	0.584321769350181
				ENSCHIG00000017491	VSIG10	0.901728894980782	0.580288034014687
				ENSCHIG00000002693	#N/A	0.593126396070215	0.461970403404183
				ENSCHIG00000020548	FN3K	0.871960766577393	0.45440966146986
				ENSCHIG00000000254	METTL4	0.928305863372427	0.630900676196905
				ENSCHIG00000008731	CCDC18	0.870320544177429	0.666819614447862
				ENSCHIG00000015543	DENND11	0.743336396793029	0.504493991576028
				ENSCHIG00000009011	#N/A	0.625096231710088	0.353061468687341
				ENSCHIG00000024148	PM20D1	0.851402443047566	0.372458493711342
				ENSCHIG00000013994	AS3MT	0.740564208924211	0.634601085769722
				ENSCHIG00000020967	LOC102176259	0.850082707142696	0.47739286088781
				ENSCHIG00000018313	LOC102191363	0.843656489517933	0.713879449901225
				ENSCHIG00000012098	IKBKE	0.814000970536296	0.404208995146702
				ENSCHIG00000019881	RIC3	0.955174061401177	0.550753178294867
				ENSCHIG00000023521	CFAP96	0.687155863219222	0.714878027481239
				ENSCHIG00000022673	OGG1	0.805299113778148	0.711512109513752
				ENSCHIG00000014210	ZNF10	0.9198123102713	0.563866027381713
				ENSCHIG00000022657	LOC102174966	0.85157137191178	0.521120210424001
				ENSCHIG00000009860	CAPN5	0.880277655185789	0.554163197673018
				ENSCHIG00000007253	LOC102187310	0.68379981245206	0.309040133732109
				ENSCHIG00000021337	LCN2	0.372196420851094	0.278107535550786
				ENSCHIG00000003679	LAD1	0.72770198444505	0.331579837177391
				ENSCHIG00000008278	PLEKHM3	0.77347688279701	0.490140516203478
				ENSCHIG00000020623	PPFIBP2	0.476044140627206	0.130921036029458
				ENSCHIG00000015288	LETM2	0.800652451839503	0.364773062767919
				ENSCHIG00000008939	PEMT	0.917066371345735	0.775040656075562
				ENSCHIG00000024871	FAM186B	0.920895820099315	0.596138887196169
				ENSCHIG00000023703	HESX1	0.820822771392576	0.773826205875436
				ENSCHIG00000017260	TRPM4	0.699641780587091	0.610709466898353
				ENSCHIG00000011676	ZNF786	0.905052509103578	0.612588050998654
				ENSCHIG00000005826	#N/A	0.808355062285408	0.643212625654357
				ENSCHIG00000006217	CCDC15	0.892496771916357	0.651281712531766
				ENSCHIG00000016948	EGLN3	0.740436600502174	0.486471628893753
				ENSCHIG00000025732	LOC102172294	0.69909392766604	0.615674116043413
				ENSCHIG00000003139	#N/A	0.645632230206349	0.496105669607273
				ENSCHIG00000024097	OPRL1	0.906996677590579	0.535123925805157
				ENSCHIG00000020000	PAFAH2	0.95204159922859	0.647832696515909
				ENSCHIG00000008954	C21H14orf28	0.788037128584906	0.805069056484542
				ENSCHIG00000026906	LOC102178109	0.831174643938726	0.423044715197012
				ENSCHIG00000013550	#N/A	0.846781179906235	0.40031311169211
				ENSCHIG00000015600	RSRP1	0.948411989940137	0.599224097239825
				ENSCHIG00000009710	GAPDHS	0.940200036123792	0.618411891991865
				ENSCHIG00000019004	PABPC5	0.845595538022468	0.740957959886274
				ENSCHIG00000021453	LARGE2	0.935278775979155	0.595014769916545
				ENSCHIG00000020537	TRIM14	0.613839012139085	0.459485889385391
				ENSCHIG00000011294	KLF11	0.823954173081852	0.422626441365464
				ENSCHIG00000021225	ZNF263	0.91429491676979	0.679273716388825
				ENSCHIG00000014389	ITGA2B	0.881442129581655	0.552954848959938
				ENSCHIG00000014244	ANKMY1	0.912408322926107	0.502185928719022
				ENSCHIG00000019656	LOC100861209	0.894220237942973	0.557702344999006
				ENSCHIG00000016952	NOTCH3	0.921937409106975	0.48205877072839
				ENSCHIG00000025025	PHYHD1	0.56935713661794	0.373148609127176
				ENSCHIG00000019930	GPR157	0.894888829409278	0.373600116999343
				ENSCHIG00000000463	#N/A	0.941078750063619	0.690531150189393
				ENSCHIG00000003871	#N/A	0.59561084300126	0.252085129682927
				ENSCHIG00000002134	#N/A	0.962395401996896	0.681988097106977
				ENSCHIG00000024494	ESRP2	0.928861352949836	0.670257248299703
				ENSCHIG00000022126	#N/A	0.566155179183972	0.549480733802189
				ENSCHIG00000014229	#N/A	0.53020058841014	0.0824046526710348
				ENSCHIG00000013931	#N/A	0.87565785734949	0.548502197716464
				ENSCHIG00000015176	FANCM	0.910265371232784	0.722543551436128
				ENSCHIG00000017847	IQCD	0.698409102510068	0.56113183325118
				ENSCHIG00000023104	SOX15	0.903177989580062	0.712059854535505
				ENSCHIG00000016555	DCLRE1A	0.806364943375476	0.719457542585674
				ENSCHIG00000016903	RUBCN	0.821297932661319	0.668038630288558
				ENSCHIG00000015314	#N/A	0.872011292911322	0.477730929908497
				ENSCHIG00000015861	#N/A	0.895898442275113	0.635765855280156
				ENSCHIG00000012647	ITPRIPL1	0.926788685224949	0.530857809845352
				ENSCHIG00000010767	#N/A	0.589135336698916	0.157632281412639
				ENSCHIG00000012720	SAP25	0.872716087998564	0.585306814752585
				ENSCHIG00000026062	GRB14	0.534450673831416	0.0367638121197599
				ENSCHIG00000010677	PIM2	0.879822464035819	0.47712927300234
				ENSCHIG00000010691	#N/A	0.754574671778574	0.557279107887466
				ENSCHIG00000021390	TSSK3	0.519853750191255	0.509029290914259
				ENSCHIG00000005337	#N/A	0.829498895310526	0.374156454951859
				ENSCHIG00000027158	SEMA6C	0.914889393087242	0.612537248936853
				ENSCHIG00000018888	AARS2	0.682045968650288	0.512492544643229
				ENSCHIG00000014899	NUDT7	0.882755613611198	0.672661924084224
				ENSCHIG00000015361	#N/A	0.524734094751745	0.197146302998291
				ENSCHIG00000018463	MYCBPAP	0.944701014620116	0.59786908222578
				ENSCHIG00000009674	IHO1	0.908943315199812	0.381299132511544
				ENSCHIG00000022458	INSYN1	0.687981539985458	0.293820863203368
				ENSCHIG00000003516	#N/A	0.797265857240706	0.689520040544135
				ENSCHIG00000025879	#N/A	0.868978292997827	0.586532378900307
				ENSCHIG00000022993	NBEAL2	0.763680762150166	0.33805582997022
				ENSCHIG00000016661	#N/A	0.852692957126091	0.541410068799438
				ENSCHIG00000020264	#N/A	0.611780019041715	0.391465950295676
				ENSCHIG00000009858	#N/A	0.69361877818904	0.566535295474317
				ENSCHIG00000012269	COL11A2	0.421408432640112	0.11492599179302
				ENSCHIG00000026317	EIF2S2	0.904590047204386	0.402910456719155
				ENSCHIG00000022705	EGR1	0.821228154672363	0.450161034686028
				ENSCHIG00000008034	TRPV2	0.631313678106679	0.175632366878228
				ENSCHIG00000008367	SYNGR2	0.572426404647116	0.35380130522772
				ENSCHIG00000006752	C18H19orf48	0.844031818894704	0.650263298430642
				ENSCHIG00000023028	PPP1R3C	0.905974732316898	0.571065489417786
				ENSCHIG00000013746	CDK5RAP2	0.446313212910314	0.195007565326633
				ENSCHIG00000010270	GIGYF1	0.867003157978713	0.407297024375368
				ENSCHIG00000013568	DHX29	0.900815362789325	0.599219891444369
				ENSCHIG00000022036	THRB	0.548722573855784	0.0058789685706562
				ENSCHIG00000001972	FJX1	0.800361837534385	0.245291408401478
				ENSCHIG00000014815	MDC1	0.946240624845395	0.481357981141977
				ENSCHIG00000013915	ZNF395	0.95328533403002	0.512623016895979
				ENSCHIG00000026723	LOC102184306	0.639049508372612	0.169119790811149
				ENSCHIG00000009706	POLD2	0.815610757302779	0.340274019404376
				ENSCHIG00000012150	MTURN	0.815445999558758	0.582872105981925
				ENSCHIG00000021607	LOXL1	0.638470000952945	0.395505933702899
				ENSCHIG00000005243	#N/A	0.61540454618975	0.116089732884969
				ENSCHIG00000021810	UGP2	0.904729222090734	0.483274872188667
				ENSCHIG00000020159	SLC38A6	0.741198493516487	0.49125105049106
				ENSCHIG00000027011	ETAA1	0.853579435822262	0.530049427745576
				ENSCHIG00000008739	TMEM204	0.698808067650926	0.172256632632935
				ENSCHIG00000020144	FUCA2	0.913798233502377	0.453910778038705
				ENSCHIG00000026608	EIF4EBP3	0.713387776332141	0.470345245498894
				ENSCHIG00000018122	ILVBL	0.640712129806098	0.328175282424648
				ENSCHIG00000007613	PAXX	0.711003610782072	0.666334819856867
				ENSCHIG00000022502	LOC102183710	0.829030008985704	0.720506031932817
				ENSCHIG00000020459	VIM	0.665786382246712	0.335422687105201
				ENSCHIG00000023479	C1R	0.601953486287663	0.365584543567185
				ENSCHIG00000015959	KYAT1	0.957165559830106	0.589117343066637
				ENSCHIG00000014303	TYRO3	0.656930602182202	0.328163829169779
				ENSCHIG00000025131	PREPL	0.878218525992715	0.553165229639983
				ENSCHIG00000020388	TMEM199	0.887230710567463	0.763261438947895
				ENSCHIG00000026908	TRAPPC4	0.703465212161585	0.737852811518561
				ENSCHIG00000017934	#N/A	0.884951195049273	0.542217951480656
				ENSCHIG00000012161	PDK1	0.868808403808852	0.504068124774892
				ENSCHIG00000011835	TSSC4	0.900765594511196	0.387978113945835
				ENSCHIG00000002639	#N/A	0.828824095661753	0.599259317008981
				ENSCHIG00000022628	LOC102184360	0.891667808879734	0.521902873021117
				ENSCHIG00000026932	KLHL7	0.597665304816297	0.187649957901944
				ENSCHIG00000022175	TFCP2	0.938152926863189	0.649799318247132
				ENSCHIG00000000250	FUT11	0.709042519478753	0.231167792010248
				ENSCHIG00000012471	LOC102172159	0.779479712572832	0.640649861593588
				ENSCHIG00000020153	FBXL20	0.766609746856671	0.481435881960317
				ENSCHIG00000017772	SLC3A2	0.862262985396508	0.666174139613852
				ENSCHIG00000001994	OGT	0.876124234601194	0.42514169055799
				ENSCHIG00000022516	GAPDH	0.897898125249925	0.588191123581809
				ENSCHIG00000001864	GALNT5	0.701018374299776	0.128787165645335
				ENSCHIG00000010908	NAA40	0.900858858199584	0.569529706718766
				ENSCHIG00000024626	ZNF787	0.898557139771138	0.798880738679331
				ENSCHIG00000027082	METRN	0.73821515804972	0.341700080838421
				ENSCHIG00000009991	HILPDA	0.801140721754923	0.305227304997226
				ENSCHIG00000020791	RBMS2	0.97121275477166	0.607580361756881
				ENSCHIG00000022147	C16H1orf174	0.881743433600502	0.641389763086045
				ENSCHIG00000000777	#N/A	0.890027272151694	0.62512566469348
				ENSCHIG00000003451	NXPH4	0.932414199282461	0.507551727581502
				ENSCHIG00000012625	TMEM167A	0.900224470339407	0.564437935036719
				ENSCHIG00000017615	VPS37B	0.858714846077221	0.848358661589168
				ENSCHIG00000020739	STEAP2	0.732660953233249	0.371122195192621
				ENSCHIG00000017458	TFB2M	0.944483128406629	0.562405371675734
				ENSCHIG00000021561	ACSL3	0.697132481978467	0.406151273444096
				ENSCHIG00000017011	DHX58	0.800368771334901	0.42141361372001
				ENSCHIG00000011184	TEX12	0.544400866573389	0.613694902527101
				ENSCHIG00000008109	LRRN2	0.615787233523697	0.600274679960215
				ENSCHIG00000020272	SIPA1L1	0.653767523812331	0.372481155119965
				ENSCHIG00000024076	SSBP3	0.711126037413038	0.450167011349176
				ENSCHIG00000018278	ENO2	0.740381769307836	0.442607657605271
				ENSCHIG00000021117	C18H16orf74	0.621164812038136	0.282801188786341
				ENSCHIG00000014574	APBA3	0.970234269679952	0.627787115560261
				ENSCHIG00000008697	DUSP7	0.73501720092484	0.763706516236061
				ENSCHIG00000016180	EME1	0.676972862630705	0.112391249218919
				ENSCHIG00000014065	PGP	0.947021746353295	0.623116767716364
				ENSCHIG00000003271	SHMT2	0.861223848862866	0.474651576309572
				ENSCHIG00000015608	ASPN	0.754934227259946	0.409404523034018
				ENSCHIG00000020481	GSTK1	0.808853132552252	0.471784950211348
				ENSCHIG00000013523	FBXO2	0.737751511619198	0.449091254484846
				ENSCHIG00000016336	RNF144A	0.846602689006981	0.494420322481093
				ENSCHIG00000015522	MPHOSPH6	0.630992004325784	0.359668294323731
				ENSCHIG00000025287	DPYS	0.517536911454028	0.0461059605364659
				ENSCHIG00000021663	FANCG	0.965348726099704	0.645275171234216
				ENSCHIG00000026559	NCDN	0.950062031777784	0.611255375206542
				ENSCHIG00000011752	POLD4	0.868986957143388	0.663687732259162
				ENSCHIG00000012265	SLC26A2	0.530111871008706	0.242617863916843
				ENSCHIG00000011855	DDIT4	0.913177755521557	0.652260219725885
				ENSCHIG00000019662	TMUB2	0.943518350286607	0.648089431869303
				ENSCHIG00000013599	CAP1	0.676293891626781	0.574870956390301
				ENSCHIG00000023577	AP1G2	0.962051772748921	0.597856712797297
				ENSCHIG00000011646	PDLIM4	0.740569410483549	0.217552837881829
				ENSCHIG00000019473	PAQR6	0.785412554383146	0.477670260179369
				ENSCHIG00000012671	LUC7L3	0.939201344013338	0.666710885538959
				ENSCHIG00000011607	IGFBP5	0.624005542188677	0.348328096329663
				ENSCHIG00000021027	ACAN	0.466437269580145	0.162982404644458
				ENSCHIG00000008760	ARF6	0.892613355491731	0.785261646893619
				ENSCHIG00000006319	BCKDHB	0.796969719624393	0.304376429891875
				ENSCHIG00000021380	LRIG2	0.881597749281439	0.384195358604368
				ENSCHIG00000023658	EDC3	0.884538891858871	0.774828920108612
				ENSCHIG00000007693	TP53I3	0.949951572856844	0.620629152919614
				ENSCHIG00000025021	ADAMTS10	0.885169814344932	0.605025068247979
				ENSCHIG00000024116	NFATC4	0.83792949626692	0.522627873830361
				ENSCHIG00000003225	#N/A	0.7547954740198	0.56941513803428
				ENSCHIG00000025691	GRAMD2B	0.848293056736631	0.537873622303644
				ENSCHIG00000004061	#N/A	0.817590590557705	0.496440353266434
				ENSCHIG00000011154	UBA7	0.818414287535952	0.45663682359069
				ENSCHIG00000016518	NHERF2	0.774344738362572	0.272609269746219
				ENSCHIG00000016410	PELO	0.966082139028452	0.589874252883098
				ENSCHIG00000016459	CFLAR	0.713796599761111	0.339406093814374
				ENSCHIG00000007406	ZNF512	0.937612695055774	0.648638136812873
				ENSCHIG00000019737	EDNRA	0.645984412122955	0.517186559712426
				ENSCHIG00000015999	ENO1	0.750412730847706	0.481649782542199
				ENSCHIG00000023492	SELENOS	0.858494424509208	0.577198207510506
				ENSCHIG00000009529	DAB2	0.639146570186415	0.238478707790997
				ENSCHIG00000010582	LOC102176126	0.773322027612194	0.47518558828503
				ENSCHIG00000004276	FAP	0.648186395640242	0.234810290101193
				ENSCHIG00000021487	S100B	0.71496527104913	0.344492677780587
				ENSCHIG00000015686	PPM1K	0.688315596079747	0.317070117502957
				ENSCHIG00000018101	MINDY1	0.892396859822958	0.545849012669591
				ENSCHIG00000020685	OCEL1	0.9450325344721	0.617346548469055
				ENSCHIG00000007238	#N/A	0.952121691923773	0.674775674563277
				ENSCHIG00000003133	#N/A	0.81182401593015	0.432846591106576
				ENSCHIG00000014795	LPCAT3	0.744260598336418	0.4331248101733
				ENSCHIG00000014140	UNC119	0.868073385487965	0.414818698163332
				ENSCHIG00000003501	ARMCX1	0.939749218559955	0.722956490775536
				ENSCHIG00000015559	LOC102176643	0.901340985717796	0.491187885514624
				ENSCHIG00000023190	USP38	0.911713608842805	0.732073005565747
				ENSCHIG00000006170	#N/A	0.705705898996181	0.250368683632137
				ENSCHIG00000026643	C11H2orf68	0.904189997567498	0.584307016160947
				ENSCHIG00000007419	RASSF3	0.774551539586231	0.421523036078535
				ENSCHIG00000016412	CTDP1	0.937173758950833	0.768284137453801
				ENSCHIG00000000205	PALD1	0.696564093627973	0.345205953372637
				ENSCHIG00000011993	MPI	0.900679020033229	0.641292320944611
				ENSCHIG00000019757	DENND6B	0.928223792945309	0.564352752943713
				ENSCHIG00000025962	GLT8D2	0.770883383030134	0.397190723582275
				ENSCHIG00000022629	PRDX4	0.943416109787886	0.583231638287731
				ENSCHIG00000013245	LBH	0.878428269707056	0.60744845083934
				ENSCHIG00000016700	HMOX1	0.865030161592367	0.750657411079154
				ENSCHIG00000016598	NEXN	0.939921707609749	0.60637555213497
				ENSCHIG00000017722	ZNF34	0.960861720671152	0.578661024256649
				ENSCHIG00000012029	SRD5A1	0.734545216804595	0.378909380596365
				ENSCHIG00000002947	#N/A	0.869421313551793	0.54957647066591
				ENSCHIG00000006046	RPP25L	0.812070240049576	0.727355532959089
				ENSCHIG00000018656	S100PBP	0.958979240128822	0.581103189567592
				ENSCHIG00000017737	ERMARD	0.943197372410876	0.567083108555984
				ENSCHIG00000012624	RCBTB2	0.950469729467495	0.554266405984863
				ENSCHIG00000008588	#N/A	0.791285153746123	0.39947008271258
				ENSCHIG00000025462	HECTD3	0.902558916398654	0.57600393321512
				ENSCHIG00000014486	NAPRT	0.817200108550391	0.525750872931462
				ENSCHIG00000009236	#N/A	0.774357295098678	0.619725872540566
				ENSCHIG00000005813	VSIR	0.867382330968955	0.326415793032749
				ENSCHIG00000009582	TIGAR	0.969605241775534	0.592175485560043
				ENSCHIG00000009703	AASS	0.775513129306248	0.250053704308032
				ENSCHIG00000024199	PCOLCE2	0.504346426223358	0.276496496520012
				ENSCHIG00000025523	SESN3	0.782925429192462	0.316734446373429
				ENSCHIG00000025742	CCT2	0.928035537016926	0.490130161748716
				ENSCHIG00000011278	SNAPC1	0.752166160437084	0.529410357272224
				ENSCHIG00000027027	ITGA10	0.845645511537699	0.397967169462546
				ENSCHIG00000011247	GBGT1	0.966906398483338	0.632921403203479
				ENSCHIG00000002299	FOXD1	0.483386362960967	0.211127925161355
				ENSCHIG00000010443	MAPKBP1	0.677031556681472	0.182191104914772
				ENSCHIG00000013612	ZNF572	0.772972638425819	0.380630892279789
				ENSCHIG00000011753	ADCY6	0.979427583520699	0.569572321909241
				ENSCHIG00000015907	ZNF692	0.962768016070824	0.667563333605682
				ENSCHIG00000017827	HAUS5	0.922247340301915	0.629309646407447
				ENSCHIG00000012025	AHNAK2	0.588193320759119	0.138443443535768
				ENSCHIG00000020249	NAPB	0.948732012053953	0.564867671505755
				ENSCHIG00000026842	GRIA3	0.634737563128469	0.304865718985505
				ENSCHIG00000022584	TRIP10	0.964187848404205	0.692769524394913
				ENSCHIG00000006900	RRP9	0.940874896961897	0.620202894301321
				ENSCHIG00000022542	#N/A	0.807696994281219	0.405653257592793
				ENSCHIG00000022965	KHDC4	0.935062102177198	0.684999146776884
				ENSCHIG00000022692	SDR42E1	0.906323825758138	0.551842539236718
				ENSCHIG00000009098	KIFC2	0.893089322590694	0.508829396699546
				ENSCHIG00000019383	TRAF1	0.823530529747504	0.407458459193091
				ENSCHIG00000013817	NUAK2	0.825211179864387	0.460953978974755
				ENSCHIG00000019518	APBB3	0.911414110386632	0.587323503752617
				ENSCHIG00000015499	LANCL1	0.906830253439597	0.674199314137852
				ENSCHIG00000016262	BCL3	0.943774577110517	0.5475437858133
				ENSCHIG00000010034	HERC3	0.918022901293733	0.528250642284818
				ENSCHIG00000023281	ACSS3	0.781735739158586	0.313621037697004
				ENSCHIG00000023871	LOC102190935	0.722480235678963	0.581275176219915
				ENSCHIG00000021554	LDAF1	0.730904095772642	0.638427117788739
				ENSCHIG00000009974	DLG4	0.934027481408855	0.544098878469091
				ENSCHIG00000014713	LMAN2L	0.917992850862668	0.638505193707497
				ENSCHIG00000022055	TAF4B	0.807721717226453	0.811961095812284
				ENSCHIG00000025372	FAM221B	0.756620724924652	0.473936823411878
				ENSCHIG00000017261	FDXACB1	0.827211725292781	0.55121612410447
				ENSCHIG00000013756	ACTN3	0.731134179905303	0.467588971377257
				ENSCHIG00000010843	ZFP62	0.982838875033795	0.668594429514426
				ENSCHIG00000023073	LOC102169462	0.772721500388121	0.297029203118831
				ENSCHIG00000012303	LDHD	0.785439844006998	0.447791156323491
				ENSCHIG00000005553	MAP10	0.873668521481711	0.696347664616737
				ENSCHIG00000022302	ZNF862	0.450368322412727	0.133747219957986
				ENSCHIG00000022445	THAP2	0.923654160443948	0.662905910716031
				ENSCHIG00000009803	MLH3	0.806458553979614	0.410344036252924
				ENSCHIG00000023950	DZANK1	0.868224121905631	0.711953329026408
				ENSCHIG00000017524	POLG2	0.950749876144451	0.725887014056087
				ENSCHIG00000003787	#N/A	0.582448652703868	0.42087443202985
				ENSCHIG00000001148	#N/A	0.602375555471278	0.367125847443015
				ENSCHIG00000023143	#N/A	0.53770275889392	0.612213656583523
				ENSCHIG00000017182	TTYH1	0.694001073333088	0.17231443632951
				ENSCHIG00000007655	#N/A	0.876969038113643	0.511637140678316
				ENSCHIG00000018038	#N/A	0.725270118214749	0.536787258399856
				ENSCHIG00000005367	#N/A	0.736794191538114	0.449954047895218
				ENSCHIG00000019126	#N/A	0.746535525027942	0.620445221325864
				ENSCHIG00000027139	ZNF423	0.610242409455202	0.412957150641329
				ENSCHIG00000012173	WIF1	0.605599984880321	0.494156546281232
				ENSCHIG00000006481	CASQ1	0.81575885539078	0.480562948980041
				ENSCHIG00000014887	MST1	0.955998807672462	0.650514008999687
				ENSCHIG00000017121	PEG3	0.651900943228693	0.302488623534388
				ENSCHIG00000026721	POU2F1	0.558875336771254	0.106634943901733
				ENSCHIG00000023861	GANC	0.886329085850004	0.408414992492406
				ENSCHIG00000011354	SPACA6	0.899459311297749	0.693360820950657
				ENSCHIG00000008214	POU3F2	0.480355267084673	0.302348862539024
				ENSCHIG00000019326	PRTFDC1	0.937388912493097	0.607705450112217
				ENSCHIG00000018973	#N/A	0.497733004775043	0.108946763081279
				ENSCHIG00000007716	THAP3	0.896504033459637	0.653072561335291
				ENSCHIG00000012928	#N/A	0.659211013544206	0.442404804320763
				ENSCHIG00000024830	DARS2	0.801055716868097	0.735303595991972
				ENSCHIG00000022519	SIGIRR	0.800752368003405	0.481630925135752
				ENSCHIG00000019978	SMPD3	0.718742810258328	0.361292449623772
				ENSCHIG00000025387	LOC102168439	0.818857378560207	0.710961349186004
				ENSCHIG00000026765	#N/A	0.562499363901236	0.229696904546279
				ENSCHIG00000016447	LMTK3	0.835534018205692	0.733053666957561
				ENSCHIG00000011639	GASK1A	0.789459256316368	0.401713547689483
				ENSCHIG00000020875	#N/A	0.22960471620789	0.162873660154108
				ENSCHIG00000016268	DNAI7	0.915447684439735	0.678677470790466
				ENSCHIG00000017400	LMLN	0.830182574693341	0.676316851885156
				ENSCHIG00000025085	LRRC34	0.636460192353635	0.542665410063468
				ENSCHIG00000023089	SLC38A3	0.829907031739041	0.526351810096267
				ENSCHIG00000023166	TMOD4	0.835051910425957	0.594733930855886
				ENSCHIG00000011375	CHRD	0.72272670937136	0.611442347852043
				ENSCHIG00000004176	#N/A	0.801635353838335	0.390267936401913
				ENSCHIG00000026865	#N/A	0.682993702962325	0.222158318627972
				ENSCHIG00000018156	#N/A	0.947464441652408	0.559563724902713
				ENSCHIG00000007068	ZNF391	0.915862748744975	0.737687718786847
				ENSCHIG00000001679	#N/A	0.768142422371763	0.453372403442718
				ENSCHIG00000015508	USP27X	0.835534471360883	0.318000354455718
				ENSCHIG00000019603	CBX2	0.589538192998839	0.357312496474612
				ENSCHIG00000000541	#N/A	0.839362714326269	0.34424992652563
				ENSCHIG00000024057	ZCWPW1	0.904797934016788	0.613874490182237
				ENSCHIG00000016039	EXTL2	0.766364278403812	0.693337134680725
				ENSCHIG00000011663	CDH3	0.67223429514881	0.7614395996582
				ENSCHIG00000021973	ARRDC4	0.968621455327396	0.599033278304532
				ENSCHIG00000007493	ZBTB42	0.869612865818413	0.582749880552434
				ENSCHIG00000026403	TMEM201	0.889060186004912	0.708477554290262
				ENSCHIG00000025623	LPL	0.668124974522821	0.384185359711755
				ENSCHIG00000013685	VIT	0.404574320105975	0.344867581653213
				ENSCHIG00000018363	LOC102179170	0.951867607733007	0.562306397156169
				ENSCHIG00000019635	#N/A	0.576480850765146	0.301286166211135
				ENSCHIG00000001849	TXNL4B	0.887511620195779	0.824207379851496
				ENSCHIG00000024623	#N/A	0.753132016215712	0.329720417014362
				ENSCHIG00000026516	ADCK1	0.81956983215077	0.617536090931106
				ENSCHIG00000004901	ZNF432	0.92857406411941	0.73989337610832
				ENSCHIG00000017643	CCDC125	0.839353733766707	0.426200621268514
				ENSCHIG00000018744	NAALADL2	0.797495655770123	0.371031717444585
				ENSCHIG00000026520	ZFP37	0.928765840954362	0.553978776011328
				ENSCHIG00000014044	SEC16B	0.689178853816395	0.404646834170276
				ENSCHIG00000005775	#N/A	0.924461298295427	0.488779549800748
				ENSCHIG00000021455	SYT11	0.498311406924101	0.56988171030175
				ENSCHIG00000016539	#N/A	0.617787092674694	0.314363723812411
				ENSCHIG00000009999	#N/A	0.6252989654538	0.454315471237634
				ENSCHIG00000016581	OCIAD2	0.95846158625996	0.538958897116285
				ENSCHIG00000017758	THPO	0.864138089669857	0.555196180368258
				ENSCHIG00000020056	SEC14L5	0.928293053864683	0.601851943528193
				ENSCHIG00000007873	#N/A	0.898608584401697	0.661371296872399
				ENSCHIG00000021196	#N/A	0.692973648942944	0.641393946656635
				ENSCHIG00000000356	LOC108634469	0.747788470003344	0.610116688220482
				ENSCHIG00000013175	YIPF1	0.938505062819535	0.546319360122526
				ENSCHIG00000019762	MORN1	0.848195947604977	0.53251449840806
				ENSCHIG00000017342	#N/A	0.571302486667631	0.648275984915354
				ENSCHIG00000026978	#N/A	0.657274709902323	0.15495188193162
				ENSCHIG00000025396	NALF2	0.514305504140295	0.143333725471158
				ENSCHIG00000019942	#N/A	0.806718388057783	0.363803769926997
				ENSCHIG00000020442	LONRF1	0.936443390963893	0.724474086674848
				ENSCHIG00000015239	RPS6KA1	0.897648760995037	0.72808067630357
				ENSCHIG00000023934	AMDHD1	0.719516662547644	0.26993522703023
				ENSCHIG00000008797	CXCL14	0.606466793363575	0.230256991896269
				ENSCHIG00000008581	#N/A	0.812021086077694	0.445259262704246
				ENSCHIG00000026780	SYBU	0.51201828504662	0.445500965952593
				ENSCHIG00000013511	ZNF214	0.935988180285018	0.649413847768726
				ENSCHIG00000012157	ZNF182	0.908499769625558	0.665289310618033
				ENSCHIG00000023947	C18H16orf46	0.937603341055609	0.557234753157627
				ENSCHIG00000017545	#N/A	0.696890614200072	0.830414457361647
				ENSCHIG00000017371	B3GAT1	0.703641588984195	0.277296201349211
				ENSCHIG00000011232	#N/A	0.642700394405605	0.336601110930202
				ENSCHIG00000026481	LOC102176953	0.877762903922792	0.620035141618572
				ENSCHIG00000014434	FRS3	0.956558353996592	0.664354968850227
				ENSCHIG00000017267	NOTUM	0.506209754030963	0.254328723639569
				ENSCHIG00000012447	SLC26A10P	0.960861921873602	0.609934101507438
				ENSCHIG00000011393	#N/A	0.66522683129342	0.529659271933603
				ENSCHIG00000014660	#N/A	0.743055276839977	0.285940581657664
				ENSCHIG00000018666	#N/A	0.72647249601011	0.472115841434953
				ENSCHIG00000010476	#N/A	0.772300142481859	0.369228847115471
				ENSCHIG00000013486	NFATC2	0.645944600616135	0.125434140173982
				ENSCHIG00000015736	SH3TC2	0.72423073368165	0.452100976511346
				ENSCHIG00000024608	#N/A	0.801014497383027	0.501431948951134
				ENSCHIG00000016814	DNAAF4	0.692509772670648	0.611270995964136
				ENSCHIG00000001565	ZNF283	0.922768648129253	0.676876457566016
				ENSCHIG00000026071	#N/A	0.67140431222434	0.330761767902469
				ENSCHIG00000013885	#N/A	0.602458291080086	0.445216148716219
				ENSCHIG00000011376	#N/A	0.626747456912511	0.518882576876671
				ENSCHIG00000017621	#N/A	0.796051873946734	0.481401487727405
				ENSCHIG00000001856	#N/A	0.649139814226382	0.718101816939956
				ENSCHIG00000010026	#N/A	0.631898814828004	0.404076425078613
				ENSCHIG00000024347	VSIG10L	0.959935754336673	0.608846322069283
				ENSCHIG00000020946	#N/A	0.590199283669599	0.561185042576989
				ENSCHIG00000025294	IGFLR1	0.735620555951355	0.503003258606727
				ENSCHIG00000021599	LOC102169506	0.931272384715784	0.633765638126908
				ENSCHIG00000011796	#N/A	0.862247182358759	0.674373194139558
				ENSCHIG00000015456	ZNF404	0.945730621171288	0.628284266908051
				ENSCHIG00000023043	EPM2A	0.777434454573738	0.495153219304918
				ENSCHIG00000011249	AKAP5	0.901421542195232	0.683767572423423
				ENSCHIG00000026927	ABTB3	0.583905972068398	0.332485860408672
				ENSCHIG00000016525	RPGRIP1L	0.882760405379547	0.707671525920413
				ENSCHIG00000018169	#N/A	0.722337285966453	0.327844835969239
				ENSCHIG00000017186	ARID3A	0.720906944731674	0.474185672074488
				ENSCHIG00000023759	MTX3	0.776269972283555	0.607812388066869
				ENSCHIG00000000239	SHLD2	0.856886617249273	0.470292243788222
				ENSCHIG00000013121	PRXL2B	0.57152970586401	0.504428649660774
				ENSCHIG00000026252	GABRE	0.888101132779716	0.551879275944803
				ENSCHIG00000014688	USP43	0.723621075762819	0.536733097172109
				ENSCHIG00000022593	ZMYND10	0.913092116099559	0.560000124044064
				ENSCHIG00000001510	ATG16L2	0.712269511259612	0.392463809852591
				ENSCHIG00000008379	METTL18	0.886539142619785	0.697523381206742
				ENSCHIG00000012226	KIF5C	0.663576136425767	0.634000665846202
				ENSCHIG00000010509	KIAA0408	0.538501618288596	0.755701959940482
				ENSCHIG00000014593	RAPGEFL1	0.93832406845555	0.665765730809217
				ENSCHIG00000023052	RANBP3	0.811122714116905	0.493383113119952
				ENSCHIG00000022477	#N/A	0.557571167355589	0.653887017093222
				ENSCHIG00000001672	SLC27A5	0.687775988062305	0.329269823165942
				ENSCHIG00000006078	PKLR	0.893627013594769	0.65272527253521
				ENSCHIG00000014506	#N/A	0.738392349946155	0.410764056804678
				ENSCHIG00000011125	NKX3-2	0.788313903232357	0.436152981726991
				ENSCHIG00000021597	ZSCAN20	0.912323109338282	0.580541986934161
				ENSCHIG00000000911	#N/A	0.751664828206402	0.398321695460595
				ENSCHIG00000025775	RORA	0.731210222337218	0.283680312248113
				ENSCHIG00000013843	STARD10	0.88490792398322	0.679853500598921
				ENSCHIG00000015502	SYT17	0.624067296672941	0.563285293941188
				ENSCHIG00000024768	#N/A	0.570602479946249	0.271296608088928
				ENSCHIG00000017003	GRAMD1C	0.890129272328105	0.780815230442206
				ENSCHIG00000022996	LOC102178315	0.946958331544175	0.66984181090915
				ENSCHIG00000017564	#N/A	0.680120653409675	0.359272915429362
				ENSCHIG00000020041	#N/A	0.681019998474608	0.638963218480325
				ENSCHIG00000004512	CPAMD8	0.679863935107475	0.346854883379778
				ENSCHIG00000021578	PRRT2	0.944609051412161	0.633108639803697
				ENSCHIG00000022200	C24H18orf54	0.932717038105668	0.626293819899441
				ENSCHIG00000008178	#N/A	0.793548655978772	0.397835481688402
				ENSCHIG00000015914	#N/A	0.917669469236145	0.594303680559513
				ENSCHIG00000020848	SLC46A1	0.858211066120586	0.514403235667359
				ENSCHIG00000013043	EXTL1	0.580816374372254	0.386312437486664
				ENSCHIG00000017271	G0S2	0.812849660288052	0.497968997583353
				ENSCHIG00000000403	#N/A	0.57509221384227	0.324947700633929
				ENSCHIG00000016747	#N/A	0.644089205323505	0.245689248007831
				ENSCHIG00000013125	#N/A	0.751539781619404	0.154480836700903
				ENSCHIG00000025803	SALL2	0.949266846950922	0.604717187069933
				ENSCHIG00000026155	#N/A	0.713372052818753	0.75817875665459
				ENSCHIG00000023133	#N/A	0.670829046847212	0.536390464266767
				ENSCHIG00000017430	WDCP	0.860393944081724	0.54690371124358
				ENSCHIG00000006359	#N/A	0.651508741097404	0.229256733818271
				ENSCHIG00000009854	KMT5C	0.964198103527658	0.588220007929176
				ENSCHIG00000013715	COL17A1	0.58544930054942	0.450598490976069
				ENSCHIG00000014415	#N/A	0.66689931461692	0.196510419891432
				ENSCHIG00000017691	KAZN	0.796027334077964	0.577613769280976
				ENSCHIG00000008497	#N/A	0.587188882271826	0.399969619080201
				ENSCHIG00000010015	MYORG	0.715125885450095	0.393565735690357
				ENSCHIG00000004272	#N/A	0.722398430458772	0.359703969739418
				ENSCHIG00000008675	#N/A	0.692035815844888	0.429506296369471
				ENSCHIG00000012460	ZKSCAN4	0.959764371255212	0.579915155268615
				ENSCHIG00000015844	#N/A	0.949041799819396	0.516016259957309
				ENSCHIG00000027209	FXYD1	0.695693988893173	0.300647306914526
				ENSCHIG00000006622	ADAMTS1	0.823078431739526	0.533015091278006
				ENSCHIG00000017075	GPRC5B	0.87721266444787	0.620649401349248
				ENSCHIG00000002669	#N/A	0.829795806473579	0.378100253751518
				ENSCHIG00000016420	ATP7A	0.677131744048852	0.217493151879523
				ENSCHIG00000000998	#N/A	0.72948169467142	0.374468164061793
				ENSCHIG00000014098	RTEL1	0.866170228551278	0.57609297720085
				ENSCHIG00000008695	TRIQK	0.80161569514109	0.332900677444593
				ENSCHIG00000025785	MTHFR	0.928624216788473	0.528671545376204
				ENSCHIG00000016665	CD27	0.963784763239931	0.591241130606646
				ENSCHIG00000016666	AMN1	0.770664282093193	0.399649396795781
				ENSCHIG00000026458	APLP1	0.708040979678674	0.45143693392182
				ENSCHIG00000023883	WFDC2	0.519259115885695	0.182051581194844
				ENSCHIG00000022524	TMEM80	0.913909849444926	0.632109474255473
				ENSCHIG00000016491	MTUS1	0.675807427330643	0.0863471080383794
				ENSCHIG00000008351	IL17RC	0.733676338724463	0.528123539507776
				ENSCHIG00000014020	RUSC1	0.971487667238683	0.540350985827459
				ENSCHIG00000016033	PARP3	0.912091546186767	0.522580390366928
				ENSCHIG00000026729	SULF1	0.842226377440651	0.553783629397672
				ENSCHIG00000000188	YPEL1	0.893279365995915	0.456818760524232
				ENSCHIG00000009685	ETF1	0.975383551707633	0.712337788942735
				ENSCHIG00000015209	PRELP	0.635086081692079	0.279167191761756
				ENSCHIG00000009161	JUND	0.718337713426975	0.681575073254593
				ENSCHIG00000023670	PLXDC2	0.747920067953397	0.391264351751534
				ENSCHIG00000014940	#N/A	0.942812577559745	0.567707512192148
				ENSCHIG00000018693	PLS3	0.854532812026968	0.455614258916598
				ENSCHIG00000016522	TRMT1L	0.919661277559285	0.621821123220803
				ENSCHIG00000017324	TYW5	0.870513496387152	0.626446764447085
				ENSCHIG00000010529	HSPA2	0.68460971889923	0.543222577498987
				ENSCHIG00000020008	ADD3	0.912485277855398	0.536976381791939
				ENSCHIG00000006699	#N/A	0.806281165309101	0.430228725482297
				ENSCHIG00000017401	RCCD1	0.950344992676331	0.596230348336811
				ENSCHIG00000019381	SPEG	0.700656791631532	0.461068168644719
				ENSCHIG00000022962	FAM219B	0.843318180650714	0.546155206744347
				ENSCHIG00000002449	C14H8orf33	0.901178267537692	0.6496489347603
				ENSCHIG00000010262	ROM1	0.874837689729733	0.591719325934019
				ENSCHIG00000022366	KLHDC8B	0.854135318091045	0.696989350318243
				ENSCHIG00000012721	MFSD6	0.881290527686581	0.611070406246932
				ENSCHIG00000008725	ZBTB5	0.6756041849283	0.398862272104338
				ENSCHIG00000020562	LOC106503221	0.680875409057046	0.237624785632295
				ENSCHIG00000006315	#N/A	0.861941004618144	0.690483633852923
				ENSCHIG00000013948	ABHD17B	0.862702701937471	0.617472952849215
				ENSCHIG00000021113	LOC102168424	0.464107156629166	0.321228272836847
				ENSCHIG00000019373	LOC102189370	0.677506257640005	0.311684372103489
				ENSCHIG00000000101	L1CAM	0.87780918140504	0.505900655299701
				ENSCHIG00000017522	NEK4	0.929003939968659	0.60684239105828
				ENSCHIG00000022812	LCLAT1	0.736293200837488	0.367061179785369
				ENSCHIG00000014998	PLEKHG4	0.631285709577061	0.433808986089704
				ENSCHIG00000019838	#N/A	0.960071487604573	0.582660109537033
				ENSCHIG00000000037	#N/A	0.766365161894325	0.560820436763567
				ENSCHIG00000015815	DNAJB4	0.80064635798331	0.454699809068962
				ENSCHIG00000015682	LHFPL6	0.68771941619845	0.0472871911746441
				ENSCHIG00000011567	LGALS3	0.594156952286784	0.10472551932234
				ENSCHIG00000015551	SYT8	0.868187057458241	0.447517823776513
				ENSCHIG00000027161	CREB1	0.809991376316259	0.285002799264134
				ENSCHIG00000022309	CLUAP1	0.902005315399594	0.638377306939382
				ENSCHIG00000019532	BMAL2	0.74911902506585	0.54871858323443
				ENSCHIG00000012701	TEKTIP1	0.644796260464547	0.446058031947266
				ENSCHIG00000021243	NT5C3A	0.645552042471968	0.0222006784436027
				ENSCHIG00000016177	FAM118B	0.832562079265046	0.416465376183866
				ENSCHIG00000020690	TRPC1	0.820488190785476	0.380267667855579
				ENSCHIG00000017331	#N/A	0.576066927054734	0.483529489391011
				ENSCHIG00000024997	MRS2	0.952779424029334	0.680814098033689
				ENSCHIG00000026620	SHFL	0.75554316196625	0.448656085195432
				ENSCHIG00000015483	SLC31A2	0.970047434532125	0.537552459338263
				ENSCHIG00000014092	SGPL1	0.680000691310618	0.316920824635383
				ENSCHIG00000013812	PHTF2	0.787230971389797	0.615877037850696
				ENSCHIG00000026488	#N/A	0.735704662767925	0.247837587556508
				ENSCHIG00000020273	FCHSD1	0.918050718955343	0.526205575040986
				ENSCHIG00000007155	NEDD4L	0.700264633732421	0.236811320682557
				ENSCHIG00000025987	CFAP418	0.816586044862467	0.57253781599073
				ENSCHIG00000009352	NHLRC2	0.844468285840069	0.447854795926386
				ENSCHIG00000003610	#N/A	0.699567784462926	0.539293782585499
				ENSCHIG00000009427	#N/A	0.837133575438169	0.55671390015681
				ENSCHIG00000010592	TNFRSF25	0.725345262070806	0.497340642994739
				ENSCHIG00000024078	POLR1F	0.669749101561987	0.343430748114939
				ENSCHIG00000006511	#N/A	0.799196546827943	0.440228587926779
				ENSCHIG00000011007	MAD2L2	0.637050044248488	0.440084352680687
				ENSCHIG00000025935	CDK5	0.915045441944953	0.602781717967212
				ENSCHIG00000024341	ABCC5	0.878593293712209	0.488517256272035
				ENSCHIG00000016221	RNF38	0.88652363465442	0.585536442254651
				ENSCHIG00000009968	#N/A	0.815133076565027	0.789622544206584
				ENSCHIG00000022072	FBXL6	0.80697533044618	0.677663627111009
				ENSCHIG00000007086	SMS	0.419897547147822	0.469055336294283
				ENSCHIG00000009869	LDB2	0.962954195133522	0.669513012830329
				ENSCHIG00000016687	PDRG1	0.946183231214993	0.730000676588615
				ENSCHIG00000021345	SNED1	0.805152183953295	0.349970335138727
				ENSCHIG00000023450	NOP56	0.815279380623089	0.589851992700607
				ENSCHIG00000020660	HEXB	0.797113772736279	0.343559962638344
				ENSCHIG00000026925	RGS3	0.816743380590905	0.501203701513799
				ENSCHIG00000009004	MIR421	0.803603215050624	0.354539033861418
				ENSCHIG00000018967	SAMD14	0.898677258419377	0.547405420123032
				ENSCHIG00000012427	PAGR1	0.929169092830743	0.732997803222922
				ENSCHIG00000013975	PHC3	0.65541284523823	0.205112594596346
				ENSCHIG00000017258	BAIAP2	0.798011713536856	0.297162390645758
				ENSCHIG00000009459	#N/A	0.902302301792273	0.677039761198524
				ENSCHIG00000019298	HEXD	0.643545527743598	0.504548539343489
				ENSCHIG00000024138	#N/A	0.851136660866045	0.471857634000012
				ENSCHIG00000013161	MSL1	0.92374034215161	0.709512285543501
				ENSCHIG00000009027	MIR199A	0.857973634916329	0.634638424981895
				ENSCHIG00000001759	FAM107A	0.551677947903739	0.387519022108176
				ENSCHIG00000024024	ISG20L2	0.940067357782466	0.765891394857191
				ENSCHIG00000016175	TBC1D2B	0.685433170853647	0.160934082816095
				ENSCHIG00000019896	#N/A	0.818374893398838	0.711986609912377
				ENSCHIG00000014934	DHRS13	0.753710028070543	0.367938621580541
				ENSCHIG00000011934	SLC30A1	0.754937182664987	0.295970795908927
				ENSCHIG00000005361	STC2	0.659246355666602	0.483932996772227
				ENSCHIG00000013491	DGKA	0.954037117570704	0.719034521369905
				ENSCHIG00000014767	VPS37A	0.729418765661231	0.368524882922173
				ENSCHIG00000000426	GNG4	0.475138285671329	0.111401463903962
				ENSCHIG00000006533	#N/A	0.646430571934984	0.213667597702301
				ENSCHIG00000023476	GNAI1	0.902354968120195	0.423685202121947
				ENSCHIG00000008013	SLC25A23	0.805447883089074	0.543810035848606
				ENSCHIG00000018941	MANF	0.814689324710613	0.432063755761788
				ENSCHIG00000007994	IER2	0.829179997667084	0.537847922120826
				ENSCHIG00000022691	PKIG	0.75773168220999	0.302920769788579
				ENSCHIG00000003073	LOC106503669	0.856068067948689	0.503338820111087
				ENSCHIG00000021348	APOA1	0.538853016902166	0.188497512277423
				ENSCHIG00000014753	CARD19	0.964459040055815	0.531995966134772
				ENSCHIG00000002069	SLC7A11	0.550966066909301	0.387913935178498
				ENSCHIG00000027265	HOMEZ	0.891222024901832	0.620399731187881
				ENSCHIG00000018577	STXBP2	0.656872984808348	0.339589625870421
				ENSCHIG00000012894	STK17A	0.935959013003988	0.666427476291732
				ENSCHIG00000023528	CEP19	0.947609858209475	0.77172040379761
				ENSCHIG00000011996	LOC102169935	0.873634343900185	0.524103208254579
				ENSCHIG00000010698	SETDB1	0.951661910642911	0.576936167867384
				ENSCHIG00000018648	SP2	0.880169843960274	0.711545516289023
				ENSCHIG00000019944	CCDC24	0.875727224140369	0.48668043365974
				ENSCHIG00000021099	ZNF32	0.802366884407908	0.601322840573938
				ENSCHIG00000004955	#N/A	0.836160682721586	0.64841987204983
				ENSCHIG00000022124	PLXNA3	0.810331495861367	0.457269367021039
				ENSCHIG00000006094	#N/A	0.825235126870153	0.667492475145538
				ENSCHIG00000023306	FBF1	0.962097082188662	0.572141476923448
				ENSCHIG00000023997	AMOT	0.419378847894224	0.0729935576443273
				ENSCHIG00000008404	#N/A	0.895179179437021	0.54154147162935
				ENSCHIG00000017357	KMT2A	0.684434240394516	0.217917751710996
				ENSCHIG00000024338	FBXL19	0.811817760710613	0.470743428130349
				ENSCHIG00000003510	CENATAC	0.833692841489164	0.538241612283386
				ENSCHIG00000000657	#N/A	0.722902173053365	0.317901522150786
				ENSCHIG00000013828	LOC102186466	0.812674866438365	0.470488891087608
				ENSCHIG00000023649	ABHD18	0.919274300958713	0.547811996942247
				ENSCHIG00000014209	C1orf122	0.857421614124771	0.425030101925088
				ENSCHIG00000017817	GK5	0.723557467349522	0.395480337946289
				ENSCHIG00000024224	GLIPR1	0.620340167312472	0.200477369372568
				ENSCHIG00000026851	FBXO17	0.838670365780096	0.556498694282292
				ENSCHIG00000005108	#N/A	0.747940702069058	0.587949722640492
				ENSCHIG00000006361	#N/A	0.900442005414712	0.533855125472764
				ENSCHIG00000011101	ID1	0.839189339391891	0.562374948619487
				ENSCHIG00000018717	ACBD4	0.931907927579947	0.700990810009949
				ENSCHIG00000019519	TENT5B	0.761361840053162	0.527287253949922
				ENSCHIG00000008778	#N/A	0.822283532599578	0.728682692709294
				ENSCHIG00000017114	VPREB3	0.957189564178796	0.51958482000496
				ENSCHIG00000013934	STK17B	0.816960006013522	0.590107725537646
				ENSCHIG00000009242	VEGFA	0.771318790754827	0.232433479349288
				ENSCHIG00000006854	CLEC3B	0.786007060235133	0.489838956682024
				ENSCHIG00000009561	B3GNT2	0.89028310938823	0.761734579865453
				ENSCHIG00000014521	ASAP3	0.865818511903371	0.357523549032283
				ENSCHIG00000025580	PLOD1	0.892284759143641	0.562900169559396
				ENSCHIG00000026700	SLC6A9	0.853328165072038	0.565045478278052
				ENSCHIG00000011422	EVA1B	0.890319332938903	0.76604982233664
				ENSCHIG00000021556	CACYBP	0.862681686280001	0.285700940679265
				ENSCHIG00000013839	PLIN2	0.867786398720173	0.418054302726176
				ENSCHIG00000002850	#N/A	0.843369962450796	0.560953906410315
				ENSCHIG00000013702	WDR19	0.864934267442153	0.674561494068532
				ENSCHIG00000016005	ATP8B3	0.907923798468394	0.499019763741893
				ENSCHIG00000024951	LOC102184370	0.976330589290849	0.634978788266246
				ENSCHIG00000018834	NEURL4	0.951466712137013	0.628532478745526
				ENSCHIG00000011075	PANX1	0.849104439236452	0.838250135220982
				ENSCHIG00000009075	DLX5	0.836696033174736	0.473528395666937
				ENSCHIG00000004118	#N/A	0.667339296733187	0.43030583052729
				ENSCHIG00000026396	EPB41L4A	0.930021784783335	0.574698268878576
				ENSCHIG00000020280	ABCA5	0.672694277242782	0.172650224724167
				ENSCHIG00000008301	GHDC	0.976075386735722	0.622707458705059
				ENSCHIG00000008272	LETMD1	0.933388437570396	0.690039340829359
				ENSCHIG00000000438	ZMYM3	0.953555771963541	0.671033447738936
				ENSCHIG00000023348	C1QTNF9	0.595082541140962	0.0909132408025563
				ENSCHIG00000003417	#N/A	0.599493458406913	0.4667637541144
				ENSCHIG00000000109	ENOSF1	0.963724268246201	0.600220042752658
				ENSCHIG00000014083	RNF141	0.788061258338575	0.499585006615874
				ENSCHIG00000019093	THTPA	0.870462400297234	0.679937859431613
				ENSCHIG00000022847	ZFTA	0.826530717743474	0.323132407540515
				ENSCHIG00000016251	TFAP2C	0.810250662789775	0.474111221904211
				ENSCHIG00000008543	SLC10A7	0.576637155457236	0.361267067791476
				ENSCHIG00000012011	ZNF18	0.913339293718065	0.568796738118964
				ENSCHIG00000023404	ZBTB2	0.926378732428318	0.632310134985938
				ENSCHIG00000020256	GPD1	0.683905633247567	0.219589891576899
				ENSCHIG00000021297	LOC102190399	0.793249572883088	0.357419302830347
				ENSCHIG00000012324	TRAPPC9	0.851153186748915	0.663010207052515
				ENSCHIG00000020973	ZSCAN29	0.979597489834119	0.63591079699586
				ENSCHIG00000024492	TPRN	0.909607371915551	0.587281390705408
				ENSCHIG00000016136	TBC1D2	0.593663008845301	0.511114170047373
				ENSCHIG00000026555	TEP1	0.851827976364328	0.575678005971456
				ENSCHIG00000009076	MIGA1	0.905130258995717	0.693325813814522
				ENSCHIG00000016760	RHOJ	0.761523220884025	0.376755350420188
				ENSCHIG00000011318	CATSPERG	0.670437996530692	0.371480369996303
				ENSCHIG00000011217	AK1	0.828654236403046	0.399704922701912
				ENSCHIG00000003604	#N/A	0.817200604206796	0.626329702325661
				ENSCHIG00000017551	SRP19	0.940622850311924	0.439707881253921
				ENSCHIG00000025179	GABARAPL1	0.730742721438089	0.557146495805769
				ENSCHIG00000016311	PRDX6	0.591029484672946	0.00219507401598117
				ENSCHIG00000016792	RUNX1	0.471181242409172	0.179283232303387
				ENSCHIG00000012091	KIAA0040	0.86442560448771	0.57554487102895
				ENSCHIG00000012327	SLC48A1	0.789567541355164	0.51635575955857
				ENSCHIG00000024559	ZNF385B	0.57733801654371	0.215890310297047
				ENSCHIG00000015904	#N/A	0.821418465553363	0.448835344721621
				ENSCHIG00000016480	PRR5	0.793213389753647	0.498579076629211
				ENSCHIG00000015627	CCDC138	0.966187970896646	0.597950228915696
				ENSCHIG00000013038	NCAM1	0.804116023297871	0.45209686478048
				ENSCHIG00000000241	PPIF	0.589420896412647	0.225775231489895
				ENSCHIG00000017929	HES1	0.878828067709919	0.61309683458156
				ENSCHIG00000017563	NOA1	0.853700968321235	0.406945612388768
				ENSCHIG00000018757	PKN3	0.821678892906864	0.531948114142786
				ENSCHIG00000026282	PLA2G4A	0.822435294394382	0.563155050564884
				ENSCHIG00000020002	POLI	0.756644239099359	0.349244215881063
				ENSCHIG00000012243	SLC2A3	0.694437976331931	0.527234283152841
				ENSCHIG00000012673	TATDN3	0.833696430937982	0.683293445721992
				ENSCHIG00000008907	LOC102180196	0.964010131246166	0.595305564662777
				ENSCHIG00000023170	SLC22A17	0.855950193322529	0.591619150261022
				ENSCHIG00000002771	#N/A	0.774955995917044	0.727690372402667
				ENSCHIG00000002966	#N/A	0.715220020980039	0.397815400243383
				ENSCHIG00000010977	MTHFSD	0.937867772832998	0.516967909416402
				ENSCHIG00000022150	DBP	0.869799554752313	0.508788474171442
				ENSCHIG00000020913	COQ10B	0.887212228480689	0.465403554856217
				ENSCHIG00000023685	PATJ	0.82256668539821	0.287646530857976
				ENSCHIG00000014901	KCTD6	0.866125206072113	0.66124313569542
				ENSCHIG00000023782	C8H9orf85	0.778719675397767	0.587416458108209
				ENSCHIG00000021370	RAB36	0.894629463964551	0.513184938440684
				ENSCHIG00000018791	GALC	0.833884800680021	0.416132415528288
				ENSCHIG00000008344	KCNA6	0.858982608827867	0.538189538375967
				ENSCHIG00000009418	LRRC3	0.68945043671606	0.249757645318595
				ENSCHIG00000027005	YPEL1	0.815704928740445	0.52166595627628
				ENSCHIG00000023443	NPHP1	0.92327755192167	0.634321370421119
				ENSCHIG00000008993	PEX11G	0.809244937156641	0.541656041230193
				ENSCHIG00000023959	SIPA1L2	0.860989101081852	0.571517328781411
				ENSCHIG00000012848	GALNT15	0.770303631017574	0.415562406722558
				ENSCHIG00000017470	LTA4H	0.878234216536436	0.588508667370416
				ENSCHIG00000026935	PAN2	0.924536648778161	0.578594779922008
				ENSCHIG00000013179	FOXO4	0.892432723450731	0.485407814418257
				ENSCHIG00000004886	#N/A	0.671300772070789	0.267526416069912
				ENSCHIG00000008788	P3H1	0.538035106851702	0.503829305661704
				ENSCHIG00000014751	MRTO4	0.951438103799396	0.541122772074976
				ENSCHIG00000002005	#N/A	0.795402879002897	0.691252201172933
				ENSCHIG00000004885	CTSF	0.606459579767361	0.333954308341591
				ENSCHIG00000025927	UPK1B	0.593232656490371	0.22773079734759
				ENSCHIG00000008754	NPR2	0.68825634091063	0.368246085836108
				ENSCHIG00000012768	LOC102185621	0.851023865398518	0.56675049132786
				ENSCHIG00000023567	LOC102175889	0.439799910851157	0.257750518375887
				ENSCHIG00000009933	IL13RA1	0.742594188617612	0.416960213709105
				ENSCHIG00000015634	PICALM	0.732439978746403	0.46909587686627
				ENSCHIG00000022836	ME1	0.832999164821524	0.376019081188201
				ENSCHIG00000020989	TCP11L1	0.660137685361504	0.420688693139346
				ENSCHIG00000021183	LPAR1	0.668801077588683	0.311973463078074
				ENSCHIG00000000392	SMCHD1	0.916503360458363	0.612859971778951
				ENSCHIG00000017867	SCUBE1	0.556078547005656	0.33766750478139
				ENSCHIG00000016137	KPNA1	0.876779295629062	0.490924903388798
				ENSCHIG00000023507	KLHL28	0.736267782552943	0.364766644488318
				ENSCHIG00000018385	TRIM45	0.980105248332219	0.644907950863224
				ENSCHIG00000006200	DGKH	0.530196081671393	0.00473777206836884
				ENSCHIG00000011991	CNST	0.832731497320195	0.559023988982104
				ENSCHIG00000025531	KANSL1L	0.834749880359393	0.637705631952458
				ENSCHIG00000007034	PACSIN3	0.852426858396793	0.637195281816686
				ENSCHIG00000024916	TMEM107	0.933123453233039	0.648739027058363
				ENSCHIG00000001116	#N/A	0.954864930745992	0.570258326574866
				ENSCHIG00000013836	SLC39A10	0.816966058588273	0.487979980450779
				ENSCHIG00000014687	SIMC1	0.952771945644943	0.553508855534408
				ENSCHIG00000013584	MEN1	0.94827580424292	0.561018082441579
				ENSCHIG00000016720	ARHGAP22	0.703097936131533	0.429085121370475
				ENSCHIG00000007966	NACC2	0.526737903598526	0.325361079091683
				ENSCHIG00000017464	LOC102183974	0.581045387581327	0.353869826585847
				ENSCHIG00000016985	NUP155	0.908539109968579	0.66677051918407
				ENSCHIG00000026333	JUP	0.846553045798243	0.489417787344158
				ENSCHIG00000011118	PUS10	0.952669906664326	0.601876731048193
				ENSCHIG00000011688	BLTP1	0.916265080974583	0.448403381870453
				ENSCHIG00000004922	#N/A	0.756627339818862	0.386394527869668
				ENSCHIG00000009356	PHIP	0.924082280000606	0.569756093207941
				ENSCHIG00000024838	HTATIP2	0.680857615316212	0.544748495385676
				ENSCHIG00000026022	#N/A	0.937410109240948	0.621508823159739
				ENSCHIG00000010068	IRGQ	0.666373009978847	0.512397787317193
				ENSCHIG00000011969	AIRIM	0.889841827835395	0.638828415847027
				ENSCHIG00000013703	ICOSLG	0.634604073244361	0.166975578315025
				ENSCHIG00000013222	FLT3LG	0.661486425292117	0.431645707502517
				ENSCHIG00000000155	MAMDC4	0.813793347838083	0.463827507033876
				ENSCHIG00000015703	TMEM161A	0.872853753333556	0.570273529535576
				ENSCHIG00000020462	TAF1A	0.810690007698907	0.544269514577935
				ENSCHIG00000012696	GNB3	0.961404237450138	0.541307247478755
				ENSCHIG00000025414	PLEKHA2	0.662392108420682	0.422250609249722
				ENSCHIG00000025837	MRAS	0.772151045635015	0.544579341165881
				ENSCHIG00000000414	MOSPD1	0.626830407978232	0.0504104156579708
				ENSCHIG00000022848	SPSB2	0.634729130663986	0.354203284152803
				ENSCHIG00000021209	CERS1	0.623118418094772	0.177420506530111
				ENSCHIG00000025854	ODF2L	0.858492731464662	0.655537448159987
				ENSCHIG00000016883	TSPAN7	0.90920432862443	0.537512343897694
				ENSCHIG00000013194	LSM1	0.941802452988801	0.575102610874793
				ENSCHIG00000017942	IRF3	0.924052224285356	0.525699397070886
				ENSCHIG00000018924	SPCS3	0.787260594627261	0.529064983598958
				ENSCHIG00000024195	PCMTD1	0.718550642953512	0.297218359424593
				ENSCHIG00000022716	ZFP36L1	0.557019345439929	0.269927581336796
				ENSCHIG00000017983	GPX1	0.407933634873559	0.172559111969994
				ENSCHIG00000002061	#N/A	0.917746783285571	0.677821622624082
				ENSCHIG00000023635	HAPLN1	0.580285757763063	0.274063705283591
				ENSCHIG00000025013	NOP58	0.917287628659072	0.698577349039293
				ENSCHIG00000024576	SERINC5	0.792574334520076	0.46771192881384
				ENSCHIG00000023643	ANGPTL4	0.92401820856599	0.588188053413483
				ENSCHIG00000012315	CCN4	0.828994132498019	0.416162703751964
				ENSCHIG00000016106	CBLN3	0.859612883613571	0.584929377956702
				ENSCHIG00000019194	STK39	0.621599203915001	0.383834651977502
				ENSCHIG00000005117	#N/A	0.7571081783133	0.401104287688163
				ENSCHIG00000024175	MELTF	0.831100775595643	0.591958825405945
				ENSCHIG00000016006	GTF2H3	0.951036403981485	0.628963425073053
				ENSCHIG00000008631	STARD9	0.628992693322117	0.0454758445340726
				ENSCHIG00000018705	ASIC4	0.904675253766065	0.488387156694092
				ENSCHIG00000004730	#N/A	0.737265026896335	0.521258245668487
				ENSCHIG00000001922	TGFB3	0.852728664431021	0.403759493014552
				ENSCHIG00000016960	USP28	0.975532714733818	0.548523603935194
				ENSCHIG00000003359	ZC3H10	0.901947248766484	0.583230497528676
				ENSCHIG00000013854	PBLD	0.616015948746948	0.504737743169488
				ENSCHIG00000010343	MDM4	0.527265151104208	0.170042226184116
				ENSCHIG00000013766	ALMS1	0.841777162888993	0.351747997779184
				ENSCHIG00000021377	MTARC2	0.644646529341223	0.465115560751855
				ENSCHIG00000016238	OXLD1	0.811035663581768	0.531235319808672
				ENSCHIG00000023288	LOC102179466	0.83999974728929	0.483426042259039
				ENSCHIG00000025378	BBS1	0.940271501343951	0.587425750174249
				ENSCHIG00000023044	ATAT1	0.977493600941712	0.575516286051675
				ENSCHIG00000019761	PBX1	0.663920905195379	0.533105180639911
				ENSCHIG00000003643	#N/A	0.647988974052955	0.249792005398305
				ENSCHIG00000011104	SLC12A6	0.861404018253082	0.695992341537645
				ENSCHIG00000026286	BOC	0.811895565035478	0.585273346378019
				ENSCHIG00000022875	SEMA3G	0.77883707224233	0.512997400454236
				ENSCHIG00000014224	MON1A	0.820734850909339	0.376156168516566
				ENSCHIG00000026757	TMEM154	0.731640688862042	0.683041213082466
				ENSCHIG00000011866	TRIM23	0.904162422038247	0.729674227850319
				ENSCHIG00000014955	GATD1	0.882072808198271	0.526296751252686
				ENSCHIG00000021995	CMTM4	0.763307616141946	0.360859429471897
				ENSCHIG00000003853	HSF4	0.704063514762083	0.379423541019341
				ENSCHIG00000022179	DNAAF9	0.940631533217684	0.495722190265759
				ENSCHIG00000013288	IFT172	0.919210863581293	0.558737348023252
				ENSCHIG00000021037	RTKN	0.931628010231421	0.546942284245746
				ENSCHIG00000009742	RECQL5	0.946578005735866	0.526562350208234
				ENSCHIG00000024157	LOC102181052	0.764573926435291	0.485910333785452
				ENSCHIG00000022944	LOC106503831	0.847481471084169	0.492619013227561
				ENSCHIG00000015243	#N/A	0.799255412596912	0.727461517861764
				ENSCHIG00000015190	RSBN1	0.969028020564255	0.566579287065952
				ENSCHIG00000026370	BDH1	0.908595275093417	0.450926523011232
				ENSCHIG00000022515	HYKK	0.91916710287489	0.631794590343835
				ENSCHIG00000000989	P3H3	0.838827593755855	0.530140394812635
				ENSCHIG00000002166	#N/A	0.60237473656491	0.652520083033855
				ENSCHIG00000018372	LDH-A	0.863345477885371	0.536382534423357
				ENSCHIG00000002900	#N/A	0.954344461161052	0.676336165153253
				ENSCHIG00000012902	UFM1	0.9616271673416	0.669366950299587
				ENSCHIG00000009566	MIR374B	0.811024970147562	0.406208659203132
				ENSCHIG00000000397	LOC102187810	0.889968351410805	0.556550118410693
				ENSCHIG00000020225	EMILIN1	0.815153330475254	0.510482760378917
				ENSCHIG00000022243	SLC25A36	0.8503542214975	0.381063953179535
				ENSCHIG00000023008	PGAM1	0.78601243773688	0.553798790535986
				ENSCHIG00000021212	CPXM1	0.715991865405072	0.428404608607237
				ENSCHIG00000018308	NINJ1	0.693563151876858	0.277693634344622
				ENSCHIG00000020659	LENG8	0.904915753261554	0.42720682315436
				ENSCHIG00000023879	WWP2	0.76059735996335	0.315304662322828
				ENSCHIG00000026985	FXYD5	0.659245936652181	0.330542452909587
				ENSCHIG00000026109	NNAT	0.787795645678552	0.59659729835873
				ENSCHIG00000020994	C7	0.926153683679176	0.640404553092692
				ENSCHIG00000015367	#N/A	0.828587818423967	0.496052384864133
				ENSCHIG00000012618	NSUN6	0.92395213837994	0.55590109923769
				ENSCHIG00000015070	LOC102189514	0.933424103483028	0.70362427461607
				ENSCHIG00000021955	RIPOR3	0.499488052003102	0.106901610690905
				ENSCHIG00000026988	RELL2	0.942943533550259	0.561233380755882
				ENSCHIG00000015816	ZNF217	0.76565665240795	0.304439759016974
				ENSCHIG00000012922	DUSP5	0.888277410202924	0.56090948251955
				ENSCHIG00000008526	CMTR2	0.927446872032693	0.663518273577168
				ENSCHIG00000022182	CPLANE1	0.920684231601988	0.563830720875667
				ENSCHIG00000025373	SLC37A4	0.93652787253058	0.533945367744533
				ENSCHIG00000008915	#N/A	0.792196557798237	0.506072323741791
				ENSCHIG00000013800	TRIM59	0.865520847059856	0.747444191053199
				ENSCHIG00000025842	PPP1R13L	0.919747957022941	0.514465346175767
				ENSCHIG00000018820	RNF113A	0.97221182237574	0.621853237427973
				ENSCHIG00000014786	CHKA	0.823489683080924	0.735119461467109
				ENSCHIG00000021928	MTMR11	0.958047708058692	0.610712796812872
				ENSCHIG00000023489	CSPP1	0.964498314694925	0.687130818538313
				ENSCHIG00000013808	PGBD1	0.946002443214202	0.512477638441812
				ENSCHIG00000000494	CCSAP	0.661222730899281	0.247677757523572
				ENSCHIG00000015768	CDIN1	0.703501997445193	0.545886470122412
				ENSCHIG00000001163	#N/A	0.580133497570178	0.337326949391844
[truncated: 553 more rows]

## Sheet: Table S9
Table S9. Enrichment analysis of WGCNA (black)
[truncated: 107 more rows]

## Sheet: Table S10
Table S10. Enrichment analysis of WGCNA (lightcyan)
[truncated: 133 more rows]

[truncated: 1 more sheets: Table S11]
